# Supplementary material for: Comparative transcriptomes and WGCNA reveal hub genes for spike germination in different quinoa lines
Source: BMC Genomics. 2024 Dec 20;25:1231. doi: 10.1186/s12864-024-11151-y (PMC11662621; doi:10.1186/s12864-024-11151-y)
Supplement: Supplementary file 13 — Supplementary Material 13. [file 12864_2024_11151_MOESM13_ESM.xlsx]

## Sheet: Table.S1
Table.S1 High expression genes
ID	F0-1	F0-2	F0-3	F6-1	F6-2	F6-3	F12-1	F12-2	F12-3	S0-1	S0-2	S0-3	S6-1	S6-2	S6-3	S12-1	S12-2	S12-3
LOC110702435	5.7508	5.4706	5.3659	12.4552	12.3518	13.5759	9.8422	11.1189	11.1829	4.8197	4.2082	4.8173	7.0127	5.3713	6.8288	11.0006	9.1111	10.5695
novel.1828	8.7181	8.7268	9.231	8.3825	8.8203	9.945	6.2374	6.5529	7.1663	10.9697	10.8574	10.6303	10.0466	10.9598	11.138	11.0009	8.6765	9.7718
LOC110699251	4.7849	3.5369	4.9121	11.0194	10.6232	15.6649	19.7479	18.4656	20.2249	6.9645	3.3777	3.2612	6.1507	2.9479	4.0439	11.001	6.5948	6.7845
LOC110723733	15.8811	15.805	15.4108	10.5062	12.1573	11.2377	9.2096	11.0543	9.3488	14.8341	12.8519	12.8613	13.5892	12.6915	12.0157	11.0034	8.5352	9.9981
LOC110733434	20.7131	27.1127	24.0587	13.7224	14.763	10.6795	8.4866	8.0444	9.9868	17.9382	28.7726	23.3967	18.3419	26.3848	22.317	11.0042	22.156	15.6307
LOC110709248	8.5522	7.4045	8.5757	19.71	19.2923	17.4493	22.9769	23.5081	22.3814	5.3609	5.3414	6.2816	8.1224	6.9542	7.7618	11.0072	11.5531	13.7735
LOC110690880	6.0402	4.3753	5.0417	10.3361	10.4568	12.2402	14.7397	14.5939	15.4449	5.8475	4.7885	5.3554	8.1274	5.9954	7.024	11.0092	7.6857	9.2485
novel.2924	5.3973	7.9827	8.0545	6.1427	6.6975	8.7149	6.4256	7.4207	7.2783	11.0203	7.934	7.7641	11.1589	8.4119	9.2999	11.0104	11.1394	10.9864
LOC110731559	7.1054	7.3081	7.7575	15.8662	16.2669	14.3096	11.8548	12.1741	12.2778	6.933	6.1073	8.1132	7.8138	11.3742	8.8415	11.0112	15.789	13.2263
LOC110731373	11.7465	15.8078	14.7701	14.3575	13.3937	13.9328	8.9636	9.8476	9.4353	13.9363	20.2001	17.9864	14.5881	19.0747	17.4205	11.0121	15.7105	13.2538
LOC110707361	8.9122	7.7866	8.777	8.8735	11.0279	10.4933	9.425	9.5458	10.412	7.5203	6.7509	6.9398	9.4912	7.3978	7.875	11.013	9.6163	9.8789
novel.5057	21.8056	18.3072	22.484	11.767	12.3489	13.0034	6.6881	4.5535	5.7143	15.4089	9.5326	11.8337	11.4818	7.9822	10.8335	11.0139	7.9835	9.8985
LOC110696638	11.611	13.808	13.5613	13.7545	13.2534	10.7698	10.8723	9.385	9.7511	12.213	14.9043	13.7322	13.455	15.8806	14.8917	11.0171	15.7388	13.4649
LOC110731344	4.3056	4.3703	4.3602	16.6241	15.4459	15.3235	19.0187	15.7497	19.729	2.7484	2.3475	2.8921	5.8102	5.7696	5.7903	11.0175	10.4186	9.9145
LOC110739590	5.4821	6.8598	6.5147	13.9173	13.2396	11.0329	11.3567	11.21	13.1852	6.3998	6.8844	6.6472	7.9032	9.469	8.426	11.0178	14.9339	13.4501
LOC110695885	3.8939	4.4642	3.4301	15.6648	15.9141	13.0359	13.3589	15.0158	14.2165	4.2332	6.0706	4.7736	8.1852	10.6213	9.7227	11.0182	16.8823	12.5286
LOC110704807	13.4365	13.2579	14.1217	13.2991	12.3639	11.6616	10.8588	11.6732	10.9229	13.7697	14.6786	13.3052	12.515	12.73	13.9078	11.0182	12.5464	13.7156
LOC110722667	14.2782	11.79	13.2011	6.2619	6.5164	8.4413	8.2708	7.3468	7.7362	12.2698	7.6461	10.4626	10.9007	6.1841	7.9984	11.0205	5.893	7.7741
LOC110725785	9.4803	11.7879	9.7514	13.9808	14.6537	14.9441	13.0561	12.163	14.1506	9.8434	11.628	9.9343	10.8986	13.3776	10.4206	11.0238	13.9917	11.978
LOC110704569	11.0915	9.2531	10.6342	10.4545	10.2205	11.1503	10.9669	15.8772	13.4428	10.0519	7.3465	8.3783	7.5868	5.1509	7.3579	11.0243	8.5358	9.1873
LOC110700977	8.9776	7.5249	8.61	5.9737	8.7227	8.9231	7.4666	7.9008	8.657	8.0493	3.923	5.7705	8.3453	6.0653	6.9645	11.0246	6.5391	8.9836
LOC110699358	12.0419	8.4188	10.1721	8.462	10.0651	9.6283	11.9624	12.0909	13.3792	7.3463	4.8646	5.1633	7.0696	5.6626	6.2715	11.0251	7.7256	8.9224
LOC110733397	21.9444	14.8639	17.6145	20.4542	29.4685	25.5922	46.3693	45.8598	46.6556	15.7999	8.0531	10.9166	10.3543	8.2656	11.0724	11.0261	7.5535	8.8034
LOC110701299	12.5212	10.3599	11.1921	14.3974	13.5508	14.4329	19.8764	18.7333	17.4551	8.7277	6.8063	6.9098	8.1535	7.0115	6.6507	11.0275	8.1155	9.6638
LOC110721482	11.2971	12.4608	13.077	10.3164	10.5901	10.2527	8.0459	10.287	8.6916	13.9025	15.3892	15.7931	13.155	13.222	13.7902	11.0278	11.1149	12.6787
LOC110730199	13.6202	12.7777	12.2962	11.3123	10.0195	12.636	14.7346	13.4549	14.1729	15.12	9.5752	11.5124	11.9681	8.2942	11.5039	11.028	8.1897	10.4259
LOC110730683	7.3453	7.8398	7.1862	7.9738	12.3882	10.1543	7.9123	7.2659	9.9464	8.0922	9.0817	8.6778	10.9353	10.1374	9.6808	11.0282	10.8324	10.7735
LOC110682479	9.6075	8.9998	9.51	17.6874	18.1583	17.1259	18.8097	17.7069	19.3208	9.3911	10.3271	9.7729	11.9857	10.8449	11.6353	11.0285	11.6512	12.1951
LOC110722673	3.2848	5.9033	3.9207	14.7489	14.178	11.2461	18.9415	14.4387	13.9407	6.7821	15.5647	13.5851	9.0086	20.896	13.4607	11.0297	30.5103	20.1942
LOC110726533	7.1152	7.1336	7.1558	10.2941	11.5719	10.7154	8.7115	10.1875	9.9229	8.477	8.1513	8.6048	8.3438	8.125	8.8977	11.0298	10.2733	9.9124
LOC110706250	4.2106	1.9585	3.6874	5.3911	5.6669	8.7477	13.2695	11.5993	8.7935	4.3339	2.2155	2.08	5.926	2.2858	2.6154	11.0322	3.6742	8.0308
LOC110688414	15.3445	14.3918	15.6064	21.7652	26.0561	18.9139	31.7913	27.9152	30.0069	7.9363	6.5512	7.3022	8.5005	7.2304	9.082	11.0365	9.1062	12.0355
LOC110687959	12.0923	14.4283	12.3873	15.4711	12.7129	11.9293	9.0484	9.7584	9.245	11.4201	16.0551	16.8063	13.1129	15.357	16.3732	11.0387	17.9984	13.8859
LOC110711744	14.4607	14.2818	15.9015	12.3364	12.0678	12.372	11.3641	11.4627	12.7066	12.8169	10.7569	11.2284	10.6497	8.7135	9.6975	11.0389	10.5565	11.374
LOC110700475	22.385	18.0991	18.7763	8.8145	8.0573	11.0211	8.1622	6.9674	7.2431	23.2438	15.1123	17.9072	19.8115	14.0234	14.3366	11.04	7.8424	10.0228
LOC110683262	4.0853	7.6953	3.8445	20.2691	16.7722	15.0921	9.0887	6.3167	7.2483	4.4461	5.0871	6.3892	19.5684	23.3934	10.0897	11.0406	26.4163	21.9974
LOC110702875	12.4187	11.6065	12.2125	9.9655	10.7731	9.8963	9.5897	11.0983	9.8371	11.4486	14.6235	12.1305	8.5464	10.9923	10.2206	11.0418	10.3953	9.2627
LOC110724993	14.5463	22.0829	19.1558	15.8278	13.6709	12.415	8.5991	8.322	7.4573	13.0388	22.6474	16.8522	14.505	23.0337	20.7009	11.0447	20.0903	14.9568
LOC110682073	12.7708	11.839	13.0036	12.7421	12.2644	13.9037	11.1503	10.5504	10.2589	10.9757	10.2335	9.7697	9.9486	8.5397	9.0089	11.0451	9.9525	10.7113
LOC110714904	16.2419	19.8271	19.2489	13.8157	13.9225	14.3189	8.2332	9.9161	9.4831	11.8227	15.15	13.29	12.5677	14.0488	13.9551	11.0457	12.3781	12.0082
LOC110738100	9.8973	8.8983	9.3129	9.6853	10.1659	10.7364	7.9522	8.5907	8.8838	9.2902	8.7326	9.0158	9.601	7.4929	9.2993	11.0459	8.5717	10.1805
LOC110723208	14.246	15.7225	14.5275	11.9972	13.4952	13.615	9.2032	8.6932	9.5642	11.1373	11.6025	11.9948	10.0281	11.5646	11.9684	11.0465	12.9635	11.5402
LOC110705664	14.8898	16.9543	14.4742	12.5961	12.8067	11.682	7.3196	6.9415	7.0146	12.8034	16.4396	15.3061	13.2701	16.255	15.2382	11.0485	14.7951	12.4536
LOC110713554	27.2265	36.5969	30.7217	23.3987	20.7624	18.7628	14.551	18.7714	13.2194	15.2568	27.5031	27.5796	13.6861	22.2307	21.1717	11.049	20.3763	14.8307
LOC110732493	11.7941	13.6752	11.5268	14.1509	17.3224	15.8095	13.9347	12.5399	12.7295	13.2212	14.2668	12.174	12.3747	12.6053	14.5062	11.0523	12.7808	11.5223
LOC110707386	15.0777	15.2751	16.3124	29.8696	41.4706	31.1176	30.2449	25.64	27.0123	7.4563	9.7976	9.3577	10.1188	11.3782	10.7731	11.054	16.7078	17.044
LOC110714096	10.1577	9.254	9.4383	8.3852	8.2016	10.9592	7.2294	7.7973	8.2953	11.0394	9.3424	9.2128	9.0747	8.0405	8.7275	11.0542	8.8189	9.1982
LOC110692468	5.7655	4.7064	5.832	7.2924	6.6698	7.6401	4.3661	4.8642	4.8	4.0954	2.8569	3.5188	7.4111	6.4219	6.126	11.0544	8.8552	8.6388
LOC110732464	8.7522	6.6299	8.8244	6.7971	8.3743	8.744	7.9199	8.4045	10.9409	8.4095	4.9642	7.0318	9.5217	6.837	7.904	11.0556	8.6363	8.7781
LOC110726878	3.4489	4.1277	4.2001	15.0426	18.0384	13.1386	22.4983	26.7468	20.9741	2.8956	3.8145	2.7901	6.7854	7.9108	8.3324	11.0611	17.6871	14.925
LOC110696570	6.1948	7.1298	6.3314	13.5017	16.9875	14.2909	14.8455	14.2559	17.7048	5.2257	6.0129	5.9565	5.7329	6.2298	6.3784	11.0623	10.7623	10.2959
LOC110689987	10.3469	7.0113	10.0871	10.9519	11.3337	12.4007	9.8003	10.6198	8.3972	7.7456	4.4499	5.1194	7.2752	4.6804	5.3448	11.0632	6.509	8.8116
LOC110733047	4.3317	4.83	5.056	13.1101	12.1029	10.299	11.8107	12.7987	14.4152	4.6748	6.3415	6.152	6.5017	6.5533	7.0454	11.0658	13.3211	13.0575
LOC110728634	12.912	12.9291	14.3434	12.2586	12.2165	12.5795	9.75	11.6833	9.8892	13.5518	13.6032	12.9632	13.6111	12.1201	13.3334	11.067	11.6304	11.3042
LOC110737852	12.9956	13.2258	13.9071	9.8513	9.4201	9.6605	8.4484	10.9047	10.2715	12.1926	11.9913	11.9976	10.2432	11.7778	11.9516	11.0675	12.7727	10.1136
LOC110698092	1.0583	1.298	1.2772	26.7451	23.9334	25.4678	29.1668	31.5298	31.0484	1.0332	1.1885	0.7962	3.0018	4.6712	2.352	11.0676	17.5134	11.9976
LOC110720075	8.8447	8.5969	9.3108	11.9524	10.4386	13.825	10.794	12.7005	14.4676	9.446	7.186	8.377	9.4289	7.6732	7.6854	11.0721	10.8306	10.5237
LOC110717114	1.7668	1.2296	0.9263	2.048	2.6878	3.0856	2.2237	1.7337	2.3344	3.1099	1.2724	1.4875	4.1	2.2535	2.3616	11.0729	5.9643	7.2904
LOC110693688	12.9165	14.0855	13.1852	9.4784	9.996	9.5323	8.9124	9.3353	8.91	11.7606	10.702	11.3423	9.8932	9.908	10.466	11.0746	9.5105	11.2086
LOC110723329	11.4313	9.6891	8.921	7.2466	7.3941	8.793	7.7972	9.2756	8.8863	11.768	9.565	10.162	11.0252	9.7792	9.5819	11.0752	9.1239	8.8091
LOC110684333	13.5669	14.8499	13.9917	9.4946	7.8402	8.6058	7.6782	8.3993	9.1636	15.645	17.1919	16.712	12.6081	16.1713	16.2641	11.0763	13.6294	12.1484
LOC110722835	7.633	7.9956	8.01	9.9201	10.4967	9.8621	8.4403	8.137	7.9086	7.8601	8.4288	8.9926	8.7317	8.7897	9.5709	11.077	10.8793	11.122
LOC110715036	6.7595	5.3664	5.4825	16.7347	14.897	17.5825	18.2196	19.2748	22.5643	4.4888	3.3248	3.4746	6.0553	3.9855	4.7531	11.0788	8.4981	8.7065
LOC110683541	12.5533	14.9474	11.9687	12.583	13.0053	10.4037	11.7624	13.1739	13.8681	11.9701	12.8022	13.2797	12.0487	13.1309	14.1479	11.0893	11.1995	10.8769
LOC110694262	8.8226	11.5033	10.1035	13.481	15.1396	12.9732	12.5703	12.3233	11.6554	9.1285	10.3854	10.7871	9.6957	11.0596	10.372	11.0893	14.8684	12.355
LOC110686943	9.1022	4.346	5.9549	2.3736	2.3103	2.8909	13.0035	16.422	17.2808	13.9548	7.5058	9.1115	12.0903	8.4821	10.0669	11.0899	9.1837	8.9393
LOC110723930	12.2403	9.1177	11.3001	9.1508	7.5917	8.9678	5.9335	7.5615	7.7289	13.9267	9.5317	10.784	11.772	9.8311	11.0562	11.0905	9.2658	8.9927
LOC110691497	10.8803	12.3098	11.4705	11.4915	11.4383	9.7794	9.1995	11.7821	9.4682	9.9717	13.4755	12.0801	10.8464	11.0719	12.0988	11.0935	12.7275	11.6302
LOC110728753	11.3286	11.643	10.3103	10.6545	10.4756	9.9295	8.4392	7.4165	8.1634	8.7662	9.3907	9.1382	9.0816	8.7118	10.1476	11.0944	9.323	11.2929
LOC110694637	6.5542	4.5902	6.3719	9.2132	8.8358	11.7407	13.832	11.2635	15.0949	3.5852	2.1159	2.3693	4.1159	3.0407	2.9035	11.0952	6.7082	7.9976
LOC110731944	7.6376	4.4847	5.72	8.0414	8.475	10.9957	11.4872	11.6746	11.5426	6.4305	3.516	4.7154	6.4238	4.798	6.3701	11.0953	6.1682	7.0692
LOC110718171	11.4552	11.7206	12.0867	14.7308	15.2932	13.4388	12.2688	12.1724	11.8151	11.6289	10.5679	10.2327	10.5819	9.7821	10.0224	11.0959	11.1449	11.2679
LOC110687368	9.2658	9.7123	9.0163	15.7247	13.0402	14.4036	11.1643	12.4697	12.5218	5.9113	8.7215	8.5914	7.9261	8.6553	9.1407	11.0962	16.114	11.6408
LOC110714261	9.631	8.3521	9.2331	5.1651	6.7134	6.6942	5.1491	5.508	5.1988	13.3126	14.3828	13.2789	13.7868	13.3283	12.2993	11.0962	11.4783	11.3666
LOC110731968	8.1602	7.342	7.7286	10.6583	10.2131	11.7586	19.2134	22.3444	17.3426	9.1829	7.1995	7.2335	7.4082	7.1357	7.5119	11.098	10.242	10.7972
LOC110718655	11.7965	12.1215	11.7692	11.2986	10.7306	11.7842	13.4596	11.4071	10.8606	11.5342	9.4867	7.9403	9.5959	9.1255	10.2725	11.0981	10.8927	10.2608
LOC110713798	11.2799	13.5015	14.2962	14.3961	11.9902	11.6095	10.0708	11.1869	11.0607	10.8273	16.977	14.6749	10.4557	14.075	12.2865	11.0989	17.0323	11.7846
novel.2102	7.0448	6.497	8.1465	10.2042	11.3675	11.6048	8.4584	10.3396	10.6288	8.4084	6.873	6.8	8.6667	6.2826	6.9829	11.1002	7.6533	10.4449
LOC110731397	17.341	17.9992	16.3141	13.8075	14.5083	10.4447	11.458	12.065	10.8032	12.6663	17.9898	17.361	15.1675	19.5343	16.3949	11.103	15.6711	14.3277
LOC110727808	11.9239	10.8675	10.3815	9.2079	7.9396	9.9491	8.6343	10.1875	8.8718	12.4331	10.9777	11.5832	10.7275	8.8825	10.0215	11.1046	9.4093	9.2843
LOC110688027	12.5437	12.4739	10.5349	14.1529	13.3896	13.5875	12.8778	13.7803	13.0835	12.2363	12.5359	11.1728	11.8639	10.9851	13.7218	11.1049	13.4312	11.8791
novel.1365	4.4572	2.9178	3.1731	9.1399	15.5317	12.6855	9.9152	13.6218	16.0182	3.7919	3.1579	2.334	4.675	6.3179	4.2787	11.106	13.0759	12.1118
LOC110709166	8.2007	9.1213	8.1626	10.8247	11.2916	11.1169	9.6966	9.1455	9.0604	8.7944	8.7242	9.0323	7.3968	7.375	7.8687	11.1071	10.0624	10.6431
novel.3745	11.3845	9.3644	9.6346	11.4502	12.3227	14.4889	11.1196	10.7803	10.7937	10.5574	8.4575	9.3543	11.6333	9.3053	9.2788	11.1078	8.5505	9.7123
LOC110704179	9.4992	9.1942	9.8653	15.5251	16.8307	17.1611	19.1907	25.0329	20.3168	7.321	5.5907	7.6028	7.7373	5.932	6.3523	11.1087	8.6639	10.3676
LOC110710744	12.055	8.8304	11.7334	7.7738	7.9189	10.3459	9.711	8.9556	9.2925	9.1745	7.5175	7.2066	7.437	6.9458	6.7105	11.1141	8.8876	9.524
LOC110690233	12.5917	16.652	14.8091	10.4699	11.1651	9.5784	8.6352	9.0536	9.5677	14.0527	13.3572	10.8769	13.674	13.9142	13.7471	11.1171	10.8705	10.7374
novel.2447	9.2019	4.7543	6.9344	9.6255	10.1362	11.0585	10.0841	10.5825	11.8166	10.31	3.3898	5.0765	9.8698	5.188	5.6381	11.1175	7.8076	7.6386
novel.4604	18.8149	18.7417	19.2662	10.9335	16.8987	12.6807	8.7001	5.3446	8.8464	14.4536	18.3351	16.4842	13.36	12.243	14.7165	11.1188	14.3431	12.9251
LOC110720557	5.508	3.5864	4.2263	8.7427	11.5926	12.5672	20.3912	21.4269	23.9823	5.1486	1.9295	2.3678	5.674	3.4314	3.9369	11.1198	5.5207	7.298
LOC110703338	10.1705	11.2947	9.6548	9.3926	11.0865	8.9421	6.2868	7.5704	8.1253	11.6396	13.4472	14.0012	12.6439	15.5093	13.1961	11.1206	15.1637	13.6669
LOC110712673	6.784	6.3408	6.4877	9.7363	9.3119	9.2708	7.3666	7.54	7.4139	5.0251	6.4142	5.2123	6.3986	9.5005	8.1577	11.1218	14.561	10.8455
LOC110732220	2.3263	3.1275	3.0983	25.689	30.2601	17.0539	34.5263	30.4743	41.6097	1.8023	2.5458	2.7827	4.4118	7.3316	5.8982	11.1222	15.9564	12.0496
LOC110737923	10.5315	10.0061	10.2184	10.8772	10.2346	9.147	13.4555	15.9604	13.998	11.4441	7.7238	9.8288	9.0171	7.5917	8.6729	11.1223	7.8574	10.2666
LOC110697520	7.3779	7.0199	6.8387	9.7552	11.6178	8.6272	12.2725	14.3198	13.5067	9.4868	9.7263	8.2515	7.6593	6.7685	8.0993	11.1227	10.1245	9.0294
LOC110733482	21.1352	14.5064	18.6159	5.2372	7.2328	6.7534	2.9982	2.291	2.7369	24.2476	17.2333	20.2876	21.3821	13.4368	16.5098	11.1259	7.1301	10.2769
LOC110731199	5.9306	5.492	5.8087	10.4463	9.1157	9.5665	14.2443	14.4278	13.0008	6.5134	6.1742	6.3859	6.6816	7.3428	6.9104	11.1273	8.5433	11.065
LOC110719986	9.2813	9.8621	9.2603	9.8391	11.2216	9.953	11.3622	15.0504	11.7282	11.9949	11.3087	12.188	10.8702	10.7581	11.5565	11.1308	9.9176	13.4206
LOC110701265	98.6308	107.175	110.5	9.4796	6.3386	11.2744	1.2725	0.6378	0.6405	88.184	83.6399	84.2785	49.5328	54.8567	53.5287	11.131	13.2967	17.8422
LOC110696754	9.9681	9.2368	9.9485	11.4839	10.3323	11.4647	13.7506	16.5543	14.1136	11.0676	9.9923	10.7371	10.4454	8.2215	9.704	11.1316	10.8026	12.0197
LOC110714725	0.1159	0.0237	0.0699	22.8409	22.3254	14.8798	51.4023	48.2896	64.5321	0.1516	0.1074	0.0408	0.5408	0.7775	0.559	11.1316	20.758	12.0341
LOC110685198	9.6404	7.7375	8.0351	9.8878	13.7364	13.0243	11.5096	13.2794	11.2653	8.7301	7.1888	8.4369	10.0429	6.1447	8.5531	11.1319	7.1266	10.1715
LOC110688703	13.4441	12.7101	14.0884	12.3623	11.8005	11.8203	9.3471	8.5642	7.857	9.5292	9.1993	10.5734	10.411	9.5801	9.8683	11.1332	9.5675	10.1465
LOC110735493	14.7717	21.7675	16.9031	25.3081	21.0831	20.5463	16.2573	19.2328	16.2288	8.9532	14.5205	15.1233	12.0818	16.7191	17.3657	11.1334	19.8954	15.9343
LOC110730272	14.1843	20.0871	16.6237	13.8811	11.028	11.7882	6.3589	5.5477	6.1663	14.3022	18.3746	18.8908	16.4618	19.5694	17.6353	11.1354	18.8104	13.7576
LOC110733819	6.722	9.0492	8.9038	9.9553	8.5062	8.9171	9.9952	10.5121	12.2207	6.6857	10.8511	9.9294	10.7562	10.7267	10.9174	11.1364	13.6896	13.2606
LOC110711126	11.359	14.0622	12.287	11.9792	12.9057	12.4018	11.9809	10.3366	12.5934	16.3555	15.7887	14.0207	14.9305	17.717	15.7076	11.1372	16.1464	12.5879
LOC110739956	11.0681	7.9496	9.5266	7.7861	8.9995	9.6277	10.5609	12.3314	13.4187	9.9731	7.4894	8.6627	9.612	6.7446	7.597	11.1406	7.8103	7.4984
LOC110687431	5.4748	7.8959	7.5373	16.9722	13.2601	13.9955	15.2006	16.6421	16.0364	6.7241	8.4941	8.5221	8.9954	12.4759	9.8304	11.1425	16.0054	14.5689
novel.682	1.7011	1.4011	1.348	6.7712	11.3495	7.9123	10.5828	9.9278	12.9589	1.4233	1.5809	1.5826	3.031	3.1459	2.912	11.1427	13.8001	11.6608
LOC110717694	12.8839	11.6511	14.3432	11.261	10.634	10.2848	10.4553	11.2949	8.9226	10.8177	12.6915	13.7408	10.6922	13.5625	13.0038	11.143	12.2134	13.492
LOC110717375	17.8625	19.0221	19.2685	8.595	10.0817	7.9452	6.5823	7.1095	8.0121	17.4669	17.1518	17.2218	14.1023	15.4992	16.5079	11.1451	12.0691	12.7425
LOC110732622	11.2605	9.2346	10.5417	9.0395	12.4411	10.9156	11.8599	10.3916	9.6534	11.4584	8.5303	10.3643	11.5824	7.4655	8.8716	11.1459	8.839	11.3473
LOC110702194	5.4032	7.6409	6.0733	14.1293	15.3937	10.4128	13.7313	23.8592	22.4407	5.1933	8.6178	7.0094	5.5464	9.2365	7.3733	11.1483	22.073	13.2154
LOC110700569	10.1223	9.4134	9.1995	7.2321	7.473	8.7141	9.0146	11.5766	10.7633	9.5394	8.4823	7.6969	9.8395	7.6647	7.8808	11.1485	9.7049	9.6165
LOC110723459	3.6121	2.9468	2.8161	15.2099	14.4313	16.1299	32.3509	35.6332	32.6011	3.6552	2.489	2.6662	5.3977	3.9582	4.863	11.1494	7.626	8.3319
novel.1205	2.9094	1.9967	2.8841	10.4533	17.1736	11.1147	18.3305	24.1744	24.183	2.0202	0.9635	1.3522	7.72	3.7187	4.0522	11.1518	5.109	7.7379
LOC110738183	12.4114	9.9668	12.3557	11.6116	9.8129	11.3423	10.3345	11.5728	11.3776	12.7471	11.2273	11.1623	10.6751	8.0029	8.0956	11.1524	9.1621	9.9027
LOC110703079	2.4139	2.0319	3.0274	14.2849	17.1662	17.3692	21.7811	16.384	22.9252	1.3538	1.0533	1.8479	3.3002	1.6007	2.255	11.1531	7.4688	7.9565
LOC110695884	14.7305	12.1368	13.6691	8.5607	9.0319	10.4469	8.6548	7.6963	7.0674	10.2791	7.7733	8.8815	10.528	6.9991	8.088	11.1566	9.7671	10.7684
LOC110736276	9.0023	10.348	9.3249	11.7902	12.9109	13.0238	7.8394	8.3089	7.1868	8.3884	9.4405	8.6837	9.6232	10.6811	10.3686	11.1591	11.2878	10.8009
LOC110730082	7.1849	7.0123	7.9435	15.2563	13.7797	11.8952	12.6092	14.425	14.7623	4.533	7.64	6.3463	7.122	10.5351	8.9823	11.1607	13.2448	12.1817
LOC110686592	9.3816	9.728	10.0028	10.1532	8.8373	9.5287	7.631	11.1296	9.0199	11.0003	10.2499	12.0758	10.6107	10.0881	10.6291	11.1643	9.8794	9.9052
LOC110700507	7.5626	8.4075	8.0299	12.7485	14.9284	12.7855	9.3698	11.5471	11.8155	9.4631	9.5887	9.4689	9.9129	10.4273	10.1998	11.165	11.4269	12.3133
LOC110738398	8.5801	11.0266	9.7194	13.7974	12.162	10.1592	10.124	7.9052	8.8761	8.079	14.7976	10.9577	10.7998	19.2973	12.8966	11.1661	20.9565	13.3088
LOC110686722	11.8936	13.905	14.855	13.3875	12.8782	12.6035	8.6971	8.1614	9.779	10.0393	11.8772	11.6942	11.3417	13.9513	10.7818	11.1668	14.3911	10.8786
LOC110690489	9.3809	9.2424	9.1443	7.6067	7.1501	7.0287	7.449	6.9641	7.1265	9.9412	8.8966	10.3883	11.7789	8.0567	9.6812	11.1672	9.1782	9.0077
LOC110712177	14.9268	10.1714	12.1475	8.8641	8.1249	9.343	11.461	11.1259	11.1944	11.8359	8.814	8.2374	9.4953	7.2763	8.1053	11.1676	8.0438	8.4711
LOC110696401	12.1742	12.8938	11.5588	11.9265	10.4768	12.9184	11.9815	11.2224	11.5739	12.2876	11.3447	12.2016	10.9956	12.2809	10.9385	11.1688	10.3797	11.1927
LOC110702963	11.7376	11.4438	12.3177	14.8656	13.51	13.9627	21.2485	22.6725	18.481	13.7366	16.1283	13.9843	12.7877	13.9963	12.876	11.1691	12.0879	10.4079
LOC110736297	15.6787	14.7805	16.3894	11.6904	12.1013	12.3357	10.0338	9.4078	9.1873	15.533	15.0468	14.7809	13.8131	12.1142	13.8845	11.1692	10.6082	11.3992
LOC110722080	11.1156	11.0652	11.0493	8.8849	8.1502	9.3189	6.6382	8.5599	7.4274	11.7026	9.2575	10.1142	9.5095	8.0757	9.1787	11.1694	8.3904	9.3925
LOC110725030	7.1239	9.9315	9.6779	8.9072	8.5667	9.3383	5.9214	6.9686	7.6495	6.0478	6.3893	6.9419	7.4755	9.7175	7.2778	11.1699	11.1953	11.0844
novel.1136	7.5996	6.2973	6.8251	13.2326	11.1801	9.0534	9.7407	11.9208	12.1844	2.8941	2.639	3.6575	5.5111	3.8894	3.9607	11.1707	8.0463	8.2199
LOC110685614	24.1512	23.829	26.3655	10.0812	9.1147	9.2446	5.5879	7.4923	3.7423	22.4356	22.5617	25.9734	17.2466	17.0565	21.5678	11.1709	12.177	14.0112
LOC110710326	11.8103	12.6248	11.9203	12.9732	11.39	12.1187	9.488	9.5825	10.033	11.4861	11.3698	10.1424	10.704	11.2695	11.0869	11.173	12.1793	10.667
novel.2854	11.344	11.9059	11.9294	10.733	11.7012	11.0712	5.683	5.8412	7.0766	12.4249	12.7754	12.2591	13.9376	12.2384	13.0299	11.1742	11.3815	11.6807
LOC110702655	19.5552	20.4259	19.4457	13.5761	12.1698	13.0995	8.9478	10.1536	8.6258	16.4309	17.0026	16.9055	14.4308	14.1151	14.1233	11.1772	10.877	12.4726
LOC110740086	4.2704	4.8458	5.0045	6.4602	9.2213	6.0781	10.54	9.2058	9.5819	5.5978	6.8885	6.0619	7.9928	7.3162	7.5312	11.1815	13.2064	11.7828
LOC110717491	10.2402	6.8091	8.352	10.7487	10.01	14.3413	20.5221	17.5598	18.3408	10.8554	5.8852	6.7484	8.8538	6.4437	5.5422	11.182	7.9779	8.4006
LOC110682314	9.6155	9.391	9.5269	14.4555	16.0881	15.0491	11.7146	13.7856	13.9242	9.1119	9.3131	9.3418	9.7704	10.116	10.8422	11.1821	13.4237	12.9585
LOC110686130	3.8019	3.4989	3.4207	10.237	13.1267	12.1555	13.5287	15.245	15.4827	3.5879	3.7416	3.4968	5.9386	5.122	5.5124	11.1828	9.9315	11.7318
LOC110706005	13.0657	12.1387	13.5954	9.8271	11.1837	11.6523	6.8719	4.2014	6.7528	10.4713	5.6429	7.471	10.831	7.7997	9.3971	11.1838	6.9224	9.3682
LOC110706703	13.9075	14.6772	13.9742	9.8784	10.0734	9.1539	7.1563	8.6834	8.0327	13.6078	11.9488	13.6448	11.3187	9.7507	12.1241	11.1845	9.429	10.1606
LOC110692296	4.9861	5.6711	5.3132	11.7998	15.5738	12.2656	10.6384	10.9531	13.1305	4.1451	4.5744	4.9721	8.7713	8.9698	8.5945	11.1883	10.9279	11.1921
LOC110697166	8.4537	8.0655	7.6107	6.6755	7.5716	7.7253	7.9697	8.2268	8.0264	9.4244	9.8154	10.3185	10.9381	8.41	11.6263	11.1891	11.878	11.7583
LOC110688254	12.53	15.3145	14.975	11.0519	11.4623	11.4098	8.1848	8.3361	7.5006	15.5051	18.1723	15.6583	13.7036	19.0051	15.3664	11.1892	13.254	11.7619
LOC110718483	10.0292	9.5995	9.964	10.0831	10.1336	10.6173	5.4651	5.5761	5.5382	8.0592	7.6566	7.4938	9.8725	8.4755	9.5103	11.1896	9.1917	10.017
LOC110718216	11.4585	12.744	11.903	28.6167	26.1814	20.9669	15.8105	14.9173	16.3075	8.198	10.9638	9.8939	11.7142	13.6804	14.1215	11.1916	17.9315	15.4529
LOC110718549	1.9622	2.1207	2.0687	8.8272	6.6438	7.5758	6.4455	7.2418	9.6114	4.9705	5.9917	5.8225	5.5845	5.6221	6.5721	11.1941	13.6136	12.2753
LOC110700174	0.6206	0.7	0.4305	54.5061	46.7387	37.4555	127.802	100.006	117.077	0.7602	0.635	0.1882	1.3047	1.3021	1.3767	11.1947	11.1143	7.7344
LOC110729464	7.7139	6.059	5.1806	8.6493	8.9895	8.4988	13.2499	12.1814	15.1717	8.3721	4.7287	5.5767	6.3616	5.7669	4.3191	11.1961	6.5613	7.7723
LOC110702467	8.1017	9.4141	9.8016	11.3991	12.6352	10.053	12.1262	17.502	13.1392	9.6024	9.9969	10.1458	9.4331	8.1662	9.7496	11.1971	13.3804	13.5483
LOC110704510	12.6603	11.6204	11.1443	8.8037	9.1585	9.089	6.0155	5.5799	5.8857	13.4918	11.3178	11.5797	14.0417	13.1355	13.0481	11.1973	8.7675	10.5465
LOC110702149	14.0795	15.4999	15.8322	15.2932	13.8528	14.1107	13.8934	16.0162	14.3413	13.4274	14.2968	14.5599	10.892	11.0243	13.8174	11.2	13.1071	12.3868
LOC110689282	8.6133	7.3054	7.6385	11.6663	8.981	14.0538	14.3067	14.8908	15.572	7.5945	6.5709	7.556	7.2347	5.4292	6.5494	11.2029	6.733	8.5669
LOC110718196	13.528	12.5526	12.9271	20.0774	20.7095	23.2346	18.818	20.6104	21.3619	10.7654	10.3773	9.3958	12.0298	9.2588	9.3397	11.2031	9.4969	13.2586
LOC110704010	11.0411	12.8335	11.6007	10.5731	10.7107	9.4153	9.1687	9.875	8.9067	11.2851	11.9175	12.5942	12.263	12.2649	11.7706	11.2033	12.4768	10.7875
LOC110699227	11.5124	12.4242	11.3135	24.3284	31.2824	28.2125	57.2144	57.4755	51.3516	11.4168	8.1284	9.5578	9.9362	6.3789	7.5479	11.2035	9.5224	11.5731
LOC110693041	7.8088	7.8699	8.1718	9.6783	9.5325	11.268	11.4617	11.7178	9.8106	9.4329	8.436	9.0272	9.602	8.6869	7.8049	11.2037	9.7409	9.2594
LOC110729935	8.5518	9.3158	8.1064	14.0917	14.6989	14.6388	14.3426	17.6121	15.4125	6.4832	5.8381	6.6387	7.6779	5.8817	6.8674	11.2049	9.8429	10.4945
LOC110690735	9.0826	9.7084	9.2573	13.3747	12.9398	11.857	10.2022	10.7112	11.2097	8.57	11.7321	10.1793	8.931	10.0185	9.4363	11.2056	16.1215	12.0263
LOC110712543	12.6278	11.0078	12.1051	13.0571	9.647	10.4741	12.5593	11.3482	9.2689	10.0471	11.0634	10.3054	7.7038	9.0311	10.3153	11.2067	10.9465	11.5244
LOC110721556	16.8577	16.8648	15.2121	8.121	11.8128	10.4929	10.7327	7.4275	9.759	15.3822	9.4592	12.0283	17.8186	8.362	11.1125	11.2071	8.0702	9.4429
LOC110727420	98.9897	92.0262	104.172	18.1568	17.0577	16.6694	9.8719	6.4476	6.4298	60.4412	59.4085	61.0803	41.5773	41.4333	39.9874	11.2083	13.3477	15.6127
LOC110683498	11.5471	9.6301	11.284	9.0185	8.9381	9.8485	12.5665	13.753	14.4297	8.826	5.856	7.0806	8.7214	4.9188	7.087	11.2095	7.5173	8.9341
LOC110738654	12.3801	13.4056	13.8745	11.9185	12.1578	12.8444	12.0482	11.5588	12.137	9.7565	9.5768	10.4807	11.7821	9.8001	10.513	11.2126	10.0191	12.4703
LOC110689143	17.5283	15.3187	14.3288	10.1941	9.574	10.3502	9.983	13.3408	10.9504	18.2149	17.8666	16.8874	14.7024	12.906	13.5146	11.2132	13.0506	10.5124
LOC110727862	10.1826	10.6499	10.8479	11.5246	11.4998	10.6485	12.9024	14.2972	14.2316	10.1822	11.9454	11.4316	7.906	9.2588	9.5207	11.2143	16.0551	13.842
LOC110689295	13.3991	10.728	10.7178	20.1478	20.2725	22.4517	19.9912	20.5481	19.7579	11.8679	9.7113	9.6648	11.567	9.4629	10.5843	11.2145	9.3757	10.3147
LOC110729220	5.9039	5.9456	6.4	9.175	10.837	11.255	11.1635	13.7685	16.0921	5.2979	4.8292	5.4318	5.8486	5.627	5.9591	11.2146	12.436	9.9934
LOC110730611	11.5324	13.139	11.1549	11.2143	12.5986	10.0579	9.7628	8.5429	10.8099	12.3985	13.0487	13.4902	12.0546	14.4869	14.798	11.2179	13.9191	13.2062
LOC110714219	8.1483	8.2468	8.4524	8.2416	9.2755	9.3957	10.5261	14.7503	11.6296	7.8711	10.213	7.7703	9.1493	9.3387	10.5554	11.2193	13.7139	11.6002
LOC110716178	13.9181	13.4929	16.2586	8.7171	11.489	10.7742	8.2262	9.3603	8.5423	16.7493	13.1747	14.1549	12.6794	10.4164	11.5493	11.2201	9.3588	11.0277
novel.1958	11.4659	14.2449	12.9923	8.752	6.8904	8.3613	4.964	4.2658	4.122	12.2385	14.6979	12.4995	14.659	16.3299	15.9754	11.2218	11.7051	11.647
LOC110723826	9.114	12.4513	11.0171	13.909	12.7263	11.7732	8.5855	8.4102	9.7648	10.3417	15.93	13.1046	10.1708	16.6454	12.8808	11.2238	17.6148	14.5221
LOC110701563	3.3824	5.3458	3.1182	5.6446	10.3671	6.1915	8.4689	7.2068	8.2454	5.1231	5.3	4.654	4.6687	6.0385	5.7291	11.2262	9.5498	11.5756
LOC110691725	6.0285	5.9904	5.8292	8.111	7.9531	9.0805	5.5999	7.4355	6.3691	6.51	6.2246	6.0842	7.3286	6.0868	6.799	11.2269	9.6072	9.4897
LOC110732263	9.0839	6.7013	8.8973	3.1557	3.8507	3.9041	15.7024	16.9503	12.6997	10.411	12.5253	11.4606	13.6564	9.6117	11.4727	11.2323	9.7099	11.5342
LOC110688388	15.4246	20.9671	17.792	4.7438	5.3564	4.131	0.9486	0.7893	0.6845	13.6236	16.7096	17.3799	33.239	37.9644	40.6786	11.233	14.4821	13.1977
LOC110726171	3.6053	3.5203	3.9094	8.2295	8.4346	8.2304	9.1748	9.3265	11.5992	4.029	1.7743	2.0721	3.7219	2.649	3.3808	11.2345	7.4275	9.8156
LOC110683797	7.4399	4.7559	5.2207	11.751	11.4286	15.8245	22.9592	22.1885	19.841	9.8726	4.7028	6.1844	9.092	4.2915	6.1195	11.2378	5.4482	7.5321
LOC110727814	7.4703	9.7533	7.4542	18.5204	17.4496	17.2298	10.9206	16.3686	13.876	5.5372	8.3883	7.1846	9.1727	11.9056	11.7322	11.2382	16.6284	14.1145
LOC110725868	10.5028	10.4316	11.7694	12.4472	12.5266	11.9975	12.2036	12.8623	11.7646	9.1151	8.8062	9.0701	8.4861	7.2714	8.8449	11.2391	9.8118	10.636
novel.2816	4.4694	4.921	4.7804	5.8876	8.3311	6.9952	9.1651	6.9724	9.0196	4.2038	3.4064	4.1356	4.8882	3.7001	3.9609	11.2407	8.5073	10.1846
LOC110726826	14.6573	15.2097	16.3208	9.9206	10.3027	11.2109	8.4414	8.4097	9.1956	15.7202	13.2273	15.565	13.3409	11.0456	11.8613	11.2426	9.5693	10.1913
LOC110733932	15.1958	16.9214	16.3399	14.7987	14.0861	13.6718	12.5703	14.9052	11.5083	14.5999	14.1266	14.3881	14.0226	11.221	12.3994	11.2447	12.2073	12.9318
LOC110720454	11.4532	12.8033	11.6443	16.0007	14.4952	15.0797	12.7652	13.7582	12.8687	9.8869	11.8309	10.0081	11.1055	10.4314	10.766	11.2456	12.8137	13.3573
LOC110714789	0.4778	0.3757	0.3511	65.6747	52.0098	56.1987	185.745	200.871	191.871	0.2748	0.3749	0.7756	9.9426	7.7113	7.5916	11.2458	9.2284	8.8551
LOC110707906	6.8022	6.001	7.1164	10.9601	11.0558	11.3013	14.008	14.8968	12.5324	6.7884	6.6631	6.6748	7.6062	6.7231	6.5839	11.2461	10.1977	9.0869
novel.5237	2.9596	2.488	2.2382	7.9671	6.8416	8.4263	5.7776	7.2692	6.889	2.3078	2.5796	2.0826	5.0642	4.5736	4.0894	11.2467	11.5166	9.7851
LOC110692752	8.8212	9.286	9.5167	8.9187	9.7471	8.7407	6.7205	8.7368	6.8228	10.3084	11.5774	11.5901	10.8102	10.2506	10.8464	11.2478	10.74	11.0796
LOC110687061	7.661	8.3373	7.8732	16.8035	14.8367	13.6647	12.6461	13.369	11.7922	6.1493	8.1919	8.1182	9.5725	11.3345	10.108	11.2487	12.6573	11.6251
LOC110689234	9.8727	6.8667	7.4114	7.0623	7.1986	6.2223	5.3965	5.5895	6.1167	4.8112	3.6951	4.3687	5.3651	4.0452	4.5444	11.2536	8.3854	7.7046
LOC110736133	15.3821	13.0949	13.2776	9.5843	10.7716	11.2125	10.2524	11.9633	10.8982	14.7342	11.5238	12.6861	11.4784	7.7759	10.5751	11.2568	8.4926	10.4165
LOC110682343	8.8743	8.2647	8.9825	11.0516	11.861	7.7943	14.0765	13.2366	11.7076	6.5397	6.8464	5.9502	9.1496	10.7234	9.4818	11.2609	13.3607	13.3978
novel.5452	8.5267	3.8674	7.4752	9.0202	9.4659	9.4564	8.9406	6.8352	12.2185	6.1601	3.2924	4.1155	6.747	3.5698	3.9833	11.2621	5.2459	6.9798
LOC110686196	20.0219	24.8268	22.4835	12.6076	12.6399	11.4408	8.6444	7.444	8.8298	16.2936	21.9803	20.2296	17.0621	19.3852	19.9069	11.264	15.1806	14.085
LOC110689273	13.4066	8.0849	12.4044	9.0949	9.9767	13.0495	9.3717	9.5535	10.7528	10.1508	8.3648	7.8816	9.523	7.5055	7.0072	11.2666	6.3511	8.8268
LOC110729657	11.0898	14.2469	12.5492	11.9491	11.4001	10.4322	7.6917	9.7501	9.9388	11.4689	15.961	13.3784	11.7559	13.3972	13.3083	11.268	14.9185	11.3439
LOC110710846	17.3351	17.7423	17.8237	9.4723	9.6653	9.4524	6.3191	7.0739	6.6446	17.2587	18.5534	18.4738	14.8368	14.3555	16.4818	11.269	11.595	11.2686
LOC110704450	14.0989	13.4065	14.0682	9.5936	11.0308	12.0147	8.6457	9.4247	8.6311	11.9819	11.0979	11.4072	10.6218	10.1549	10.5424	11.2701	9.5107	10.6301
LOC110735515	11.0052	10.3081	10.4069	8.023	10.1055	10.2434	8.842	8.4135	8.6348	10.3662	8.5942	10.1726	11.8514	7.9899	9.8347	11.2702	9.0374	10.6778
LOC110711042	8.8306	9.9632	9.9434	14.1988	15.0016	13.3355	16.3395	19.3705	18.0079	9.95	9.7596	10.6482	9.3134	10.9863	11.3202	11.2706	10.0577	11.6064
LOC110688189	6.091	5.7424	5.4789	8.8024	11.3378	9.9001	15.1402	15.4087	14.4418	5.0747	3.9554	4.7821	7.0902	4.705	6.0081	11.2717	8.6161	10.9104
LOC110698902	9.9665	9.8615	9.6209	10.2839	10.3424	11.0233	7.0025	8.2235	7.3493	10.0834	9.4387	9.4316	9.1979	7.456	9.123	11.2731	9.9796	11.119
LOC110685743	18.6864	16.3909	14.8049	6.6832	6.8283	6.4607	4.1418	3.7258	4.081	18.1571	17.2406	19.7884	20.3752	16.6711	17.7369	11.2732	10.0125	11.9406
LOC110687938	71.6127	84.5529	80.9396	10.2202	7.8727	12.6007	1.4118	0.7949	1.1192	69.1874	73.2738	71.897	47.6987	51.2121	52.9442	11.2732	13.419	15.846
novel.3308	1.7528	2.4059	2.2665	16.2335	9.2074	11.2711	11.084	11.2651	13.5899	1.4044	1.4861	1.7174	4.2456	5.7803	3.0706	11.2755	11.5965	7.4042
LOC110727358	11.7903	9.2062	9.7187	9.5695	9.4668	13.5525	22.0487	18.7495	22.9588	8.8578	5.394	5.775	7.7156	5.9041	5.5325	11.2766	5.0662	6.907
LOC110729161	14.4587	13.0805	13.6451	10.297	10.1725	9.6265	6.6661	7.5009	6.206	11.6135	10.717	11.0624	12.7978	10.1682	12.9477	11.2803	10.0953	10.8442
LOC110707853	15.3935	15.9314	15.4956	12.5422	11.3724	11.0871	12.1414	12.6575	10.6861	12.7651	15.6334	14.2337	10.9376	14.1055	13.489	11.2804	13.8373	12.4955
LOC110718724	87.3875	75.8029	79.388	50.6159	60.4901	60.0511	50.5462	54.2067	51.0008	15.3191	12.3939	11.8761	13.0473	9.4368	11.0756	11.2806	7.8994	9.9224
LOC110681880	12.0303	14.6186	12.5921	13.4772	13.2936	10.3885	10.3671	11.5397	10.6018	11.7308	17.0343	14.4661	10.3258	18.2299	15.9632	11.2876	18.9894	14.9811
LOC110701333	6.1664	8.1697	7.4149	20.0679	16.4304	16.4749	11.6113	10.2509	11.1609	5.4821	6.9455	6.0263	7.4858	11.2143	10.3918	11.2897	18.4423	16.4393
LOC110696302	2.6785	4.1718	2.6168	30.0644	26.5607	17.2384	25.1361	27.9943	27.5589	2.2891	5.1962	3.4768	7.9943	28.3625	14.7176	11.2925	35.1577	14.6746
LOC110733643	18.7671	23.5915	22.6756	15.9902	13.9023	15.6215	9.5921	8.0083	7.3391	14.5773	19.9043	17.0106	16.069	24.8553	18.1928	11.2925	15.4677	13.1363
LOC110722607	13.9199	20.287	18.1145	15.8423	14.6746	11.8936	8.6243	8.1881	7.3496	14.7279	27.1842	20.9242	17.2256	32.5639	25.5823	11.2945	23.67	17.128
LOC110723038	23.3393	23.0426	25.1498	8.5745	8.3755	8.2214	4.7192	3.3692	5.7084	43.789	50.2806	48.5483	25.7515	28.103	33.312	11.2947	10.4904	11.9322
LOC110702867	11.86	7.794	9.312	13.093	12.9976	13.2315	9.5122	9.6885	11.6757	6.695	4.6718	5.2683	7.5617	8.3088	6.5695	11.2948	11.5091	11.7061
LOC110709769	13.298	14.049	13.6896	19.3233	16.2843	18.0153	20.3744	22.5532	20.1069	11.6965	10.5391	10.3338	10.665	11.0119	11.6059	11.2966	12.948	13.2935
LOC110686968	9.4232	8.8533	8.1387	8.822	9.7601	8.2946	5.4758	5.4426	6.1223	6.7589	9.0019	7.7636	7.015	7.9969	7.8902	11.2982	13.7164	11.8764
LOC110713437	15.7138	15.3879	16.6784	8.8061	9.3586	10.7147	7.3432	6.2338	7.2585	15.3203	11.1008	14.1295	15.314	11.3685	13.3997	11.2982	7.5593	8.8126
LOC110725675	12.3801	12.1817	12.2148	13.1821	13.3462	12.6917	11.6178	10.4638	11.1883	9.606	11.3008	10.0491	9.4734	10.0153	10.4124	11.3018	10.6403	10.9018
LOC110718828	16.3094	11.252	13.7761	9.5553	9.2054	11.0132	11.2131	12.5242	12.1844	13.769	10.0195	12.1137	11.8265	8.7162	9.7604	11.3031	9.4321	11.1597
novel.5408	12.4946	12.4563	12.5478	12.0943	11.3904	11.6458	11.9376	12.948	10.6931	11.671	10.564	10.2726	10.0696	9.4424	10.1815	11.3046	10.741	11.5047
LOC110721832	9.7767	10.2134	10.2814	7.8292	9.0851	9.0261	5.3501	5.6583	5.1496	8.58	8.4904	8.1909	10.9777	8.92	10.0283	11.3047	8.9232	10.2
LOC110725931	8.9317	7.4669	7.1056	5.5437	4.9761	6.4946	7.7891	5.3448	7.2803	10.1184	4.9199	7.0801	10.4125	5.4627	7.3964	11.306	5.818	7.251
LOC110738864	13.2333	16.6166	14.4975	16.3878	14.2634	12.8874	9.4936	10.9674	9.791	12.2884	19.3268	14.8148	13.2393	18.5032	16.0339	11.3062	18.2836	14.3766
LOC110717603	5.3796	11.868	8.5212	16.3227	17.8163	10.2081	12.0868	6.4977	6.9406	5.741	8.1479	7.9629	11.6578	22.1009	16.0414	11.3077	24.9052	19.0656
LOC110738139	7.6117	5.6689	7.1935	9.1571	8.9975	10.2288	10.3434	12.9238	11.2471	8.0328	4.9538	5.9532	8.4406	5.1904	7.2278	11.3098	5.6009	7.1444
LOC110736333	6.8319	5.5118	7.2597	13.6548	14.9216	13.4625	13.0889	11.9904	13.469	7.0488	7.0922	6.1963	6.1802	8.573	6.5862	11.3107	13.614	11.0974
LOC110724241	14.5678	15.3756	17.9097	11.4137	10.4272	12.5984	10.0382	10.9502	10.4556	11.1889	12.3689	12.2817	11.4817	12.8591	13.3088	11.3138	11.3663	12.6831
LOC110706308	14.3622	14.0011	14.7637	10.9736	11.3645	10.8471	7.4836	7.6081	9.2571	13.4623	13.9127	12.7637	11.8096	11.9765	12.182	11.3156	11.3002	11.7758
LOC110725938	7.9206	12.1067	10.012	13.8336	15.1591	13.0833	15.03	14.932	12.6307	10.5284	16.666	15.9103	16.4737	19.2447	20.2561	11.3171	18.7189	18.414
LOC110729531	7.3064	8.9866	9.283	14.7939	13.8852	13.4559	17.3076	23.0136	19.7852	9.129	11.8114	10.7506	10.4395	10.3941	11.7992	11.3172	17.8235	12.4692
LOC110710730	2.7044	0.691	1.4354	5.1838	7.2543	8.5528	9.9152	12.7263	18.0205	1.8257	1.1842	1.0569	1.288	1.1426	0.453	11.3179	4.3666	5.2789
LOC110684381	17.3305	14.0901	17.2013	8.2758	7.8544	9.7875	9.8762	10.5667	9.4472	15.0119	13.5934	13.4668	13.0306	10.429	13.4571	11.3185	8.8164	10.1354
LOC110717306	10.5901	11.5325	11.5905	7.4887	8.2302	7.1143	8.4345	8.7561	9.3359	11.8111	11.5332	11.5651	11.7425	9.6621	10.5117	11.3186	9.6198	11.4211
LOC110717045	11.1834	13.4859	12.0487	12.8548	12.4832	13.1883	13.1561	11.8691	13.2477	9.1637	9.9069	9.2793	11.4005	13.0077	9.3752	11.3187	12.0511	11.3463
LOC110702127	14.373	13.554	15.6627	12.8323	11.5853	12.0494	11.2013	12.0165	11.0867	12.0173	14.0078	12.205	11.391	12.6788	10.2283	11.3203	14.2141	11.4444
LOC110735108	7.3073	10.0656	7.5594	10.0134	7.2014	9.1662	4.967	3.713	4.1822	8.4789	13.6491	11.3924	10.3198	14.3195	14.5695	11.3203	16.0908	13.9378
LOC110690692	12.5323	12.8283	12.1986	11.3624	10.8377	9.8731	10.4324	11.3125	9.6795	13.1778	11.4852	13.6521	10.9347	10.402	11.6672	11.3204	11.785	11.9135
LOC110688724	10.0225	12.7434	13.1108	8.4737	12.0487	8.5679	8.2221	8.0316	9.4627	9.9117	13.1661	12.368	11.0688	14.5448	12.1178	11.3212	15.2946	14.3056
LOC110689718	9.8117	14.3601	11.5283	15.3505	13.386	11.7133	8.2693	8.9385	8.3167	11.8585	20.2707	16.6484	13.3159	18.3001	17.3354	11.3221	19.4736	15.6762
LOC110732371	7.8839	8.2685	8.236	8.5879	8.4988	9.0425	8.1228	7.4532	7.1862	7.7649	5.8344	7.1443	7.9462	6.3811	7.5405	11.3223	9.3432	9.7792
LOC110713649	7.465	7.8046	7.8704	10.7342	12.0942	10.6977	8.531	10.1261	8.9905	6.6479	8.5124	8.4678	8.6629	9.8415	9.3089	11.3234	14.2009	11.8762
LOC110701076	15.0771	11.5421	11.9075	8.8174	7.8726	9.8784	12.2645	10.4873	10.2095	15.0709	10.3211	11.3308	12.0134	8.4659	10.6744	11.3283	7.6877	9.0784
LOC110684307	20.4757	21.3108	21.187	17.4253	19.1703	16.644	12.3498	11.1162	12.1919	13.0224	10.9145	11.3538	11.613	10.446	12.3088	11.3316	10.6073	10.2395
LOC110736914	9.0754	7.0557	6.1349	8.2116	15.2312	8.5794	8.1402	13.0603	11.8445	6.5703	6.6419	6.1806	7.9174	5.3804	7.9035	11.3325	9.0305	8.4548
LOC110697581	15.556	13.8612	17.6306	9.8341	11.273	13.107	8.814	11.7582	11.1759	15.0685	9.3519	10.6311	11.3148	7.5	9.6812	11.3334	6.9221	10.9878
LOC110705952	11.4052	13.7755	11.7504	16.9485	19.4585	17.5964	14.147	14.0119	13.679	10.246	15.8155	12.7007	11.6269	18.9678	15.7429	11.3338	16.5261	12.0058
LOC110718867	11.8652	5.7677	7.2394	7.2561	6.3159	9.0991	13.5015	12.2006	17.8772	11.0911	4.0446	6.5711	7.7284	4.3392	3.1578	11.3338	4.2145	6.0406
LOC110726516	9.5211	8.272	8.2388	9.3054	10.9405	10.4806	10.7438	9.7762	11.4964	6.607	4.347	4.8721	7.0539	6.1406	7.45	11.3384	9.0601	9.9926
LOC110688151	9.0666	8.0764	8.6088	16.1195	13.9919	16.8533	23.4193	26.1238	23.4177	6.7232	5.0256	5.456	9.0464	6.0727	6.0584	11.3396	8.1086	9.0602
LOC110706399	4.8437	4.9023	4.3042	8.6666	13.5919	10.022	14.1216	13.1063	16.7136	4.7441	4.8438	5.1047	6.0047	6.0545	6.02	11.3397	13.1962	10.997
LOC110694655	5.2526	7.0642	5.9497	14.8264	16.1034	11.9962	16.3086	18.083	16.6183	6.021	11.2281	9.0267	8.3563	15.4179	11.6612	11.3408	24.2005	15.8358
LOC110736390	11.8431	8.937	9.7435	10.0534	11.9126	12.0544	11.5858	9.4147	10.7865	8.94	6.5784	6.7628	10.31	7.6079	7.8304	11.343	8.6318	9.8099
LOC110682013	9.5053	12.868	10.2199	12.7825	13.7992	10.244	7.6265	8.7767	8.8927	10.1629	15.1204	12.208	10.9123	16.97	13.3532	11.3435	17.8975	13.5405
LOC110738118	11.7388	12.5612	12.5781	10.9724	10.5671	10.2813	9.4063	8.5301	9.2452	14.8738	16.3813	15.0048	14.5715	18.3829	14.7841	11.3445	15.5408	13.2483
LOC110730880	2.0753	1.6747	1.5536	29.3848	23.168	28.3563	31.0568	43.3827	30.3305	1.1377	1.6495	1.2623	7.0156	5.9335	5.2855	11.3453	13.4269	10.1536
LOC110703915	15.3885	17.6068	17.4197	12.6077	13.7794	12.3603	7.2485	6.3883	8.3718	11.0727	16.7807	14.2867	12.4197	15.807	14.9399	11.349	17.7784	13.2492
LOC110681941	10.7709	8.0174	9.2382	9.2439	11.3655	12.7123	11.2476	11.6616	12.6658	11.355	7.3379	8.1791	10.5462	6.7903	8.3492	11.3493	7.3422	9.513
LOC110688282	12.8624	15.6167	14.9258	16.2935	17.1751	14.6337	12.791	15.4286	15.0878	9.6283	13.1247	14.3965	11.7956	14.1547	14.1113	11.3542	17.8937	13.1358
LOC110702769	13.3462	13.2426	13.4379	8.7944	8.8414	8.2523	8.3857	10.3647	9.3015	11.6364	10.125	10.7885	9.3078	10.0068	9.9237	11.3559	11.6839	10.4278
LOC110733029	7.4605	7.6052	7.7025	11.494	12.9335	12.3342	11.242	9.8663	10.4703	8.6615	8.5248	8.5084	10.3257	9.9356	9.8587	11.3585	9.4725	10.5871
LOC110734426	11.0052	13.7947	12.9683	13.9114	12.432	12.1578	9.7644	10.3476	9.5717	10.7488	13.8788	13.293	11.6488	15.4663	14.515	11.3597	16.4312	13.4339
novel.5148	3.2918	5.7525	4.2931	7.0577	6.8231	7.8162	5.2986	4.1575	7.1903	5.7571	6.4988	6.6295	9.3664	7.6007	6.9803	11.3608	9.289	10.7958
LOC110698530	9.267	10.0358	9.8869	10.2951	12.4291	12.1709	10.0626	10.1523	10.7297	12.1227	12.2646	11.7272	10.5903	11.9983	11.2735	11.361	11.8325	11.8245
LOC110692462	9.1091	4.6757	7.0208	5.9955	8.3474	9.9178	9.316	7.656	11.0648	7.3436	4.7214	5.2991	5.3425	5.1606	5.3776	11.3632	8.5664	6.8067
LOC110731573	8.9771	9.0604	8.5456	18.6773	16.1558	17.6982	19.895	20.8391	18.4668	8.0044	8.8567	8.0096	9.2413	12.4437	9.5623	11.3658	13.5399	11.4561
LOC110701005	10.1831	11.2406	11.8485	12.9699	12.2463	12.9532	13.2761	14.655	12.3906	7.4514	8.5385	8.0791	10.1498	8.1036	9.9524	11.3674	10.3644	11.1465
LOC110689606	28.5579	21.9664	24.2044	4.4532	4.3811	7.6071	3.8723	2.902	4.3833	27.7005	15.7737	19.8527	21.8704	12.2572	16.5258	11.3678	6.4483	8.5553
LOC110734215	15.3959	12.1282	13.4798	8.4453	8.1708	9.8642	7.9574	8.4408	8.7417	12.1038	9.0814	9.6505	9.5565	6.7407	8.5102	11.3687	7.4471	8.8907
LOC110686372	22.0877	31.0567	27.5776	19.999	16.302	14.3182	9.6881	7.0998	7.1837	17.4036	25.6794	20.1061	16.3705	27.6163	21.4564	11.3698	20.0239	16.8902
LOC110732554	9.8081	12.0022	12.8967	23.9925	20.0388	19.9207	22.0019	37.1824	23.9937	6.5487	7.4709	7.9281	12.5052	16.6381	12.3996	11.3698	16.2543	11.5086
LOC110710658	14.8134	12.6573	14.4989	10.7465	9.8909	11.8739	8.9529	9.1899	8.3436	14.0529	10.4788	13.4354	11.5138	8.9279	11.6305	11.3714	8.7586	10.0718
LOC110683751	12.9903	13.6177	13.7065	11.7587	10.5551	12.3338	9.7267	12.3888	10.9315	11.4837	12.2061	12.2766	10.0169	9.7957	10.5231	11.3724	11.675	11.5032
LOC110736086	3.9245	4.3711	4.1415	16.9938	17.583	15.773	17.0671	17.5074	17.0363	3.6602	5.165	4.8281	5.7079	6.5896	6.0673	11.3729	15.2102	11.6843
LOC110697019	17.0502	11.8869	15.7567	10.936	9.0009	12.2778	9.5599	8.5897	8.5518	12.5253	9.0914	10.3842	10.9327	8.3019	11.856	11.3768	8.2225	9.6543
LOC110717726	8.5605	7.8878	8.0859	8.9134	10.1818	10.7707	10.5872	10.0331	10.2438	9.2434	10.1182	11.0624	9.6244	9.5058	8.1715	11.3776	9.4571	8.5823
LOC110705185	9.5193	4.605	6.2484	5.2783	7.6245	9.6842	17.1646	12.3788	16.6589	12.9737	3.5376	6.0383	8.6176	3.1533	6.9022	11.3786	4.9856	6.7312
novel.4844	10.0254	11.5739	10.4236	9.1265	9.0364	7.3687	5.239	5.5742	5.6762	9.5176	11.6493	11.8209	9.767	12.95	11.6371	11.3786	12.8101	12.5782
LOC110697793	4.0478	4.151	3.9225	1.6794	1.9788	1.5023	3.3116	2.1445	3.6257	12.4159	9.4582	12.2689	12.1287	9.3658	10.9661	11.3787	10.0515	10.9966
LOC110689742	5.5655	5.0863	6.0977	31.6518	25	27.9349	35.3487	34.9164	39.3897	4.774	4.3594	4.1339	10.8522	11.6932	10.0693	11.3834	11.9046	11.8435
LOC110702466	15.8827	17.598	16.4993	13.8016	12.643	12.6127	8.9326	11.0097	10.2798	16.3276	18.271	18.1058	15.0928	16.0624	17.5492	11.3836	12.9097	12.2048
LOC110701044	17.4963	17.7076	17.0866	12.8669	14.5646	13.3714	8.9055	11.6375	11.7986	17.3105	16.233	16.7376	14.5588	14.2735	16.9041	11.3839	11.3592	11.8339
novel.5144	14.5785	18.1873	15.7723	15.8887	13.4456	12.5634	11.9897	19.4955	15.9922	11.1496	18.4343	15.4736	14.658	15.3054	14.3572	11.3839	17.5636	16.4628
LOC110685880	8.0669	6.629	7.904	9.7177	9.8488	10.4328	10.2592	13.3504	13.1128	7.1225	7.0656	7.1074	8.0036	6.503	6.4545	11.3844	8.5089	10.1319
LOC110720339	14.0474	13.7416	13.4498	14.6076	8.9857	13.1739	7.5043	9.1804	8.7397	9.5497	9.1819	8.0185	13.7842	12.5627	12.107	11.3848	10.6952	10.5535
LOC110683257	10.2814	12.5259	10.5125	10.0494	11.0737	10.9925	11.0021	11.6414	10.2178	9.1428	9.7195	10.4489	11.605	9.941	9.7017	11.3893	12.4134	10.7011
LOC110691418	11.3959	12.9265	12.2295	11.0833	10.1299	8.3202	7.2328	7.7607	6.9946	12.6659	13.9823	16.2122	13.5246	13.2839	14.1549	11.3905	9.7556	11.4359
LOC110711644	1.9848	0.6023	0.8109	0.7321	2.0733	3.8867	4.3179	5.3122	8.6793	6.3776	1.2078	1.8816	17.1039	6.6871	5.1121	11.3922	2.6301	1.4434
LOC110713817	18.3503	15.8117	16.2758	14.7548	14.5776	17.1892	9.4349	9.1537	9.9055	9.4704	8.2106	8.2276	10.867	8.8752	10.0374	11.3929	9.1698	10.8424
LOC110730028	16.4352	10.9796	12.5677	7.5752	9.1764	9.9863	12.795	16.5467	14.0721	14.2249	8.4004	10.4532	10.4368	8.8742	8.6376	11.3955	7.4041	10.8491
LOC110682157	11.8368	5.8329	7.8353	9.8266	8.6934	11.8438	11.4909	13.0496	13.3401	10.231	4.5269	6.2431	8.2493	4.4676	5.7807	11.3963	4.7688	8.0358
LOC110687348	7.7021	7.285	7.8946	12.7192	13.8612	11.2474	15.4241	15.3944	16.4424	7.1842	5.5126	6.1372	8.9634	7.7728	7.7086	11.3981	7.6367	9.9217
LOC110731335	10.6132	12.3822	11.5687	14.3884	14.2826	13.6812	11.4387	13.6642	11.6383	10.2311	11.8985	10.0332	10.1474	12.9542	11.0548	11.4004	15.0371	11.9527
LOC110687887	7.3878	9.8655	8.437	27.3851	27.0485	20.6113	22.6733	27.43	27.3479	5.8475	8.9367	7.4406	7.8667	12.7524	9.4389	11.4006	21.9632	13.564
LOC110738093	21.6327	20.4057	23.232	19.5872	15.8119	16.502	23.6721	23.4443	24.2168	11.6705	10.4028	11.5794	10.2456	10.8468	10.0433	11.4014	9.8855	12.073
LOC110722694	11.3569	16.7958	17.6474	13.0602	13.1236	11.2487	9.8912	7.6256	8.8477	11.786	12.1351	15.67	14.1782	14.3764	13.84	11.4042	12.145	12.3793
LOC110689180	10.2388	11.0427	10.1291	10.7413	12.9126	9.6124	7.5296	9.03	10.5167	10.0467	12.2091	11.6685	11.996	13.1897	12.4264	11.407	12.6525	11.094
novel.2122	3.5931	3.5613	3.1877	14.7303	12.2893	14.1261	9.8144	8.9836	10.7645	4.0485	3.3206	3.3616	6.5915	6.2347	5.7638	11.4072	11.0209	11.0187
novel.2627	13.7473	8.4854	12.4833	5.1625	5.6513	4.9475	10.1617	7.5872	9.0375	16.643	11.213	11.3841	13.0948	9.0995	12.3152	11.41	6.5626	7.9418
LOC110700683	11.7964	12.7582	12.6989	10.5569	11.006	10.9946	8.16	8.5779	7.7079	12.3283	14.1043	13.3312	11.7718	12.1133	12.0097	11.4115	12.2781	11.7591
LOC110686377	6.2987	5.4528	6.2106	8.0087	9.6887	9.6047	16.2721	21.3179	17.3039	5.8039	4.1779	4.7009	5.8823	3.4796	4.3934	11.412	8.7788	8.7657
LOC110699606	14.4239	17.4728	16.3282	19.303	18.0906	14.8381	24.6279	25.6779	21.5172	18.3876	27.1212	21.218	21.371	32.2317	23.6152	11.412	16.5025	12.1543
LOC110693043	36.0143	47.3051	45.8304	11.6951	12.5574	10.7174	5.9868	8.2626	5.2561	28.2271	42.3692	35.2156	24.2957	35.4605	29.3418	11.4127	18.9025	18.3725
LOC110727813	9.194	8.7584	9.5282	10.9022	12.0999	8.6567	9.0129	9.353	11.4884	6.5992	5.7969	5.497	7.3819	6.8759	7.2802	11.4129	11.3287	11.6466
LOC110727873	17.2441	15.5274	17.2989	25.4578	33.4484	34.1291	31.9131	19.1989	29.9259	11.4732	10.8305	11.6384	14.3982	12.6542	11.9677	11.4132	7.66	9.476
LOC110694664	11.0895	13.8903	12.4956	10.2066	11.0621	9.0435	7.9265	8.9754	7.5	11.4548	15.236	14.0231	11.9163	18.1833	15.5059	11.4143	16.1081	11.3651
LOC110711043	8.9087	10.4298	9.5963	10.7678	9.8357	10.492	8.9768	12.2315	12.2918	9.5652	12.6917	12.3642	10.9261	12.0142	11.6885	11.4143	14.3178	13.5155
LOC110734332	9.5065	13.13	11.1552	13.1855	12.8112	11.8743	9.7812	8.7767	8.7089	8.1422	12.5839	10.3908	9.6348	12.6803	12.2482	11.4152	17.316	13.0463
LOC110712611	4.6095	3.7534	3.6639	4.2906	8.0488	5.9958	6.883	7.8672	7.9327	4.7514	3.9607	3.7218	8.6894	6.182	7.2654	11.4185	6.8971	9.0926
LOC110683997	13.9776	13.8125	12.7943	11.9105	12.1613	11.6798	9.607	10.0848	9.4692	10.9476	9.5754	9.7522	7.9703	9.3551	9.7069	11.4207	10.8154	11.305
LOC110704213	10.8608	7.9684	9.5367	11.6356	9.951	12.1272	17.5977	13.9969	15.398	8.2487	5.8367	5.5166	7.7786	7.196	6.2439	11.4213	7.1151	9.4988
LOC110724693	18.6664	18.5921	19.4366	10.0338	10.7264	9.9258	6.8671	8.7208	8.5477	19.9966	26.1281	25.4321	20.3305	23.1322	23.382	11.4229	14.6771	16.1317
LOC110734489	15.2032	16.0514	15.473	9.5679	10.2495	10.0435	13.06	11.2028	12.9715	14.5729	15.6173	15.0496	11.5983	15.3742	12.2844	11.4235	14.4222	12.4417
LOC110720616	35.5215	38.3806	35.7052	13.5949	17.5427	13.7073	5.7456	6.4622	6.4844	31.9458	37.8103	36.2688	31.4842	35.5332	36.165	11.429	12.7605	13.4211
LOC110708331	10.7697	11.5212	11.6455	19.6897	20.3311	16.2946	16.1491	14.0991	16.2562	8.4775	11.6386	9.8118	9.7495	17.0693	13.0388	11.4323	21.1269	14.9426
LOC110698585	9.223	7.3931	8.6859	4.7007	4.3701	5.2688	3.6748	4.8026	4.3688	16.6867	10.9718	12.1976	11.9942	8.9538	11.121	11.4337	7.75	10.6853
LOC110684361	8.3409	9.0552	8.1622	17.5794	14.609	13.5321	16.5264	16.1513	15.4465	5.9321	8.5414	7.747	6.8646	7.2965	7.7841	11.4382	15.7377	12.5292
LOC110685197	7.161	5.9727	6.7888	13.5089	10.5181	12.9499	15.4582	21.4672	18.7841	7.4935	5.2837	5.5896	6.4544	4.4474	4.9447	11.4417	7.6798	10.8297
LOC110692116	12.7323	12.8705	12.8048	8.9094	9.007	7.7806	8.3378	7.6497	8.1918	13.4368	11.8716	14.1582	13.3849	10.1609	13.0233	11.4422	9.3235	11.4404
LOC110720353	7.4396	9.2808	8.0652	9.6736	12.2466	9.6955	10.468	11.649	13.1504	6.5205	8.0663	7.5762	8.4596	9.3396	8.1772	11.444	14.4468	13.0347
LOC110726675	11.8985	11.6514	12.8928	12.4764	11.7796	13.0585	9.4968	10.3513	8.4705	11.4114	11.0334	12.2435	12.573	12.5963	12.2917	11.4461	11.5794	11.552
novel.3771	10.2304	12.5815	10.5001	12.2156	11.3428	12.7809	11.1472	12.6841	13.471	12.2047	14.2731	12.4051	14.0165	15.9869	10.1889	11.4467	17.6053	9.3578
LOC110739307	13.0551	10.503	11.3507	8.1174	9.6531	9.6107	8.9382	8.935	8.5466	12.7432	12.5857	12.2732	12.0802	11.2716	10.1832	11.4473	11.4084	11.2117
LOC110711104	13.2406	11.1242	12.91	11.0679	10.8886	12.1261	8.3242	9.1366	8.5004	11.9105	12.2778	11.6114	11.6111	10.5663	11.4763	11.4483	10.2464	9.5152
LOC110724822	8.9699	6.9969	6.5521	16.3103	16.2194	16.2083	20.1754	22.7494	22.6499	9.6644	7.1576	7.2024	7.375	7.054	6.928	11.4483	10.9542	11.2667
LOC110682125	8.3	4.0498	5.3244	10.3894	9.2293	12.1789	17.071	17.938	18.5664	8.2374	5.4161	4.5652	6.0516	4.9508	4.3944	11.4486	6.119	9.0711
LOC110726922	9.4424	11.7207	11.6025	12.9473	12.9003	12.8779	11.5325	13.1742	12.2488	11.3551	8.1732	9.7609	9.8754	11.8682	10.7188	11.4491	13.588	11.5641
novel.3842	13.3926	13.3431	12.7429	10.8424	10.9623	10.8445	9.2232	9.6181	8.9618	12.6032	12.9139	12.0343	12.3631	11.1282	11.7078	11.4503	12.3176	11.2685
LOC110700308	3.7864	1.8734	1.7706	7.8394	8.1065	8.2587	18.8079	13.0514	12.8836	2.8179	1.6102	1.6965	6.1796	3.9056	3.8543	11.4517	6.9863	6.1187
novel.3851	18.1206	20.1833	18.4282	16.776	16.0238	12.7046	14.5428	13.7233	12.1011	15.4661	19.19	17.1549	14.0182	18.3948	16.8858	11.453	14.1365	13.6008
LOC110712513	5.2272	7.2629	6.181	14.6834	13.9732	12.1642	17.9285	18.5639	15.2155	5.0961	7.7251	7.4332	6.749	9.4816	6.7932	11.4584	18.5425	11.5907
LOC110714474	9.9485	11.3746	11.1408	11.0998	11.9903	10.3239	7.6877	9.6941	7.8646	11.7892	15.7316	14.4488	11.1451	13.5476	13.5153	11.462	14.4712	13.0764
LOC110704223	9.4869	8.515	10.849	10.8447	11.1574	10.0129	11.4735	9.1425	12.1534	7.7486	5.1691	5.1468	6.2735	5.4309	6.4124	11.4637	8.6073	8.9029
LOC110696130	10.6903	7.4501	7.995	10.836	11.3341	12.42	13.719	18.2568	14.7981	7.9579	5.1728	7.1613	7.8131	4.9737	6.0173	11.4669	8.4643	9.5079
LOC110710470	7.979	6.0856	7.4542	7.9802	10.9628	12.8688	13.1202	12.4079	13.2302	9.465	10.5724	8.9749	9.2785	9.3495	11.0528	11.4673	9.2628	10.4052
LOC110702443	0.7362	0.5612	0.7404	41.1157	27.5524	25.1204	54.852	72.9767	58.5816	0.5015	0.648	0.5815	1.2242	2.6013	1.1539	11.4699	25.9567	12.4013
LOC110685551	10.1021	9.5861	8.5364	14.4284	15.918	14.8599	15.0064	22.0016	15.7665	11.342	9.1612	8.3202	10.0468	9.6362	8.8952	11.4715	9.5733	10.6164
LOC110693887	11.0324	11.8228	11.7296	13.6474	13.6389	12.8883	13.2755	13.7137	12.6768	12.2412	12.1236	12.3143	13.6248	12.9125	12.7867	11.4735	10.8694	13.2197
LOC110714086	16.6925	14.7294	17.5316	8.0229	8.0111	8.7825	9.1156	9.4537	8.6421	16.8209	13.1695	14.0001	13.6572	10.2178	10.7351	11.4742	9.2638	9.6615
LOC110735680	12.7465	14.6652	14.6674	13.1844	12.5453	14.791	12.3014	10.4553	9.7439	11.7192	14.4604	11.9283	12.1935	13.1791	11.934	11.4742	12.0942	12.488
LOC110703637	6.1023	4.0338	4.1788	6.6773	9.0724	9.1143	15.6989	10.7338	13.4136	5.4766	3.6595	3.7912	8.3298	3.9821	5.3297	11.4779	6.7757	8.7265
LOC110722742	17.0857	16.2628	17.0353	9.2547	9.337	11.476	6.7296	6.7547	7.8542	16.1082	15.2805	17.8219	15.9577	13.5523	16.2285	11.4781	13.0901	13.6984
LOC110734252	12.1421	8.7817	9.8652	6.2305	7.1958	7.864	9.9736	9.4035	8.9832	9.382	7.9458	9.6661	9.1269	6.3228	8.304	11.4813	7.493	11.1435
LOC110726113	7.6302	6.4459	7.1469	10.2236	9.6177	9.4562	8.4063	9.6868	9.4421	7.8122	6.6302	7.7263	8.9586	6.0524	7.8374	11.4821	7.5689	9.028
LOC110718792	10.0885	14.1698	13.2289	15.7861	13.4035	17.5453	19.0372	22.9085	19.6157	15.4391	12.749	13.5177	13.5756	12.1784	13.7042	11.4822	12.578	10.6684
LOC110695675	8.9145	10.831	8.7398	14.315	15.4826	12.3608	11.8853	13.6352	12.5528	8.5111	13.4653	10.6587	10.2431	18.1291	13.029	11.4842	21.0604	13.6208
LOC110691468	2.836	3.9108	2.4711	13.863	15.6753	12.6338	15.1115	13.3458	16.2738	3.2337	4.8742	4.0201	5.6008	7.5576	6.5735	11.4849	16.6923	13.3539
LOC110694736	13.6524	11.3597	12.516	9.9709	9.8896	11.2174	14.1156	15.8923	12.8305	12.9085	9.6616	11.0669	10.5233	9.0041	7.8628	11.4857	9.2666	11.0181
LOC110683587	9.4966	9.3042	9.2711	13.0181	11.0547	12.4496	13.8692	17.7231	15.27	11.9081	8.3765	9.3078	11.9361	6.7352	9.9178	11.4885	9.4687	10.992
LOC110703280	9.6757	8.3395	9.9215	9.1542	8.9089	9.0356	9.52	9.4888	10.2409	10.0761	8.652	8.9665	9.926	8.4147	8.9767	11.4908	9.5878	9.578
novel.1212	5.4833	11.132	8.9754	22.3871	19.3477	18.8573	10.7435	13.5959	9.0072	7.8828	17.6384	11.0731	10.158	22.9061	12.5813	11.4909	33.909	19.4302
LOC110715635	27.4741	21.9848	25.5664	17.9183	12.269	18.2852	13.8864	17.8489	11.1854	18.027	16.6737	18.462	14.6431	13.3716	18.0303	11.4916	12.4076	13.4831
LOC110697797	6.8946	3.8439	5.2529	2.6016	2.1894	2.924	18.8085	16.5174	16.9601	7.0028	3.681	3.8842	6.9654	5.154	5.88	11.4946	5.8589	8.4985
LOC110714452	10.1884	10.1794	10.0279	7.8698	7.5548	8.0545	9.2296	9.3504	10.0429	11.0357	8.3506	10.0097	10.6363	8.2085	10.0344	11.4948	7.2584	11.0719
LOC110738366	12.5964	11.1334	12.4834	11.0277	10.6725	12.1052	13.9562	10.566	12.6906	13.5704	10.6891	11.3113	13.2557	9.4616	10.4781	11.4961	8.5646	10.2303
LOC110721609	12.8892	13.7593	14.7713	12.8907	11.8543	12.3858	11.6344	11.0281	10.2341	11.2204	9.5768	11.13	11.0445	8.448	8.5318	11.4978	10.7891	13.0437
LOC110699172	13.1812	16.3524	15.3234	14.6631	14.7152	14.0568	12.7799	15.9534	14.6082	14.7543	19.6036	17.7661	16.0857	20.5693	18.0985	11.4994	17.4001	15.1654
LOC110714612	18.2083	14.8614	15.5026	11.6024	12.7819	14.8623	11.6927	10.939	10.1829	16.6322	11.9532	10.8614	13.155	9.3451	11.1073	11.4995	8.8625	9.8496
LOC110723144	12.3158	13.1056	12.2095	9.0317	10.2013	8.8684	5.9308	5.7924	5.597	13.0766	12.19	12.9835	12.7919	12.7822	14.4545	11.5038	10.6297	10.8886
LOC110705512	11.2433	9.2917	9.5467	8.8428	10.3395	10.7434	7.8067	8.0838	6.9865	12.7846	9.095	10.1259	10.2773	7.5843	8.3855	11.5069	7.4514	8.6868
LOC110683358	12.9776	15.3285	13.8993	15.0517	12.8409	11.9187	8.2373	8.8503	7.9701	10.0305	14.1466	11.5266	10.3244	14.9007	13.7511	11.5075	18.9742	14.5128
LOC110738872	7.5693	8.0707	5.7504	10.1855	11.2252	11.1982	14.6233	20.5347	16.9387	9.892	7.6922	8.204	9.4405	7.1621	8.3926	11.5076	7.3339	10.7677
LOC110697700	10.2408	8.4277	8.0496	8.701	9.509	12.193	12.1775	10.2162	9.7933	10.0851	4.2906	5.5148	9.2534	6.6708	6.7226	11.5078	8.5047	8.9657
LOC110706987	5.4441	5.4706	3.8811	6.6117	8.2758	8.1906	8.7445	7.4803	8.6564	8.5245	8.5203	7.7563	11.1373	10.3379	8.2888	11.5102	16.1541	11.4462
LOC110736632	11.7388	9.8995	10.9123	11.3783	11.7868	14.3309	15.5818	17.3318	17.7126	10.2407	7.0945	8.5752	8.6069	7.2896	8.6596	11.5124	9.1199	11.3146
LOC110711886	4.0233	3.0123	3.1304	8.8395	11.2536	10.7185	10.5335	9.5834	14.3025	3.9001	4.0378	3.7052	6.0245	4.4293	5.4585	11.5125	8.7168	9.3381
LOC110720898	11.4863	11.1129	11.9223	14.5976	13.4986	14.0809	17.9109	19.9408	17.308	8.9621	10.1782	10.7148	9.6365	8.6966	10.4913	11.5132	12.1965	10.7586
LOC110711851	12.4425	20.8719	16.8542	13.676	17.6895	15.3427	15.5479	12.9712	12.9899	11.7142	12.9456	15.443	15.8216	16.9918	15.4385	11.5142	14.608	20.293
LOC110698791	8.8394	9.4777	9.1536	15.9024	16.5572	14.9569	14.5669	15.479	15.8534	7.9149	8.7398	8.1428	8.2223	8.662	8.5904	11.5145	12.0156	10.8062
LOC110727056	10.8307	11.5058	10.1524	13.3093	12.9335	13.8998	11.2777	12.9272	12.1617	13.2554	15.6992	12.5544	11.7984	18.0295	14.0457	11.5165	17.4368	12.971
LOC110685510	8.2927	9.272	9.295	12.6868	12.432	12.8213	10.5997	13.9777	10.6617	7.7186	9.0461	9.5117	8.9329	8.6862	10.511	11.5171	10.5887	12.6333
LOC110703455	8.564	9.9555	9.0371	9.2757	10.5193	9.4678	9.2115	10.3836	11.2712	9.952	9.4646	10.1275	10.0729	9.8309	8.8966	11.5189	9.9656	10.0932
LOC110704197	24.3483	20.4898	23.0018	9.7596	8.9611	9.9003	5.5656	4.5264	3.8781	22.1475	21.7384	20.6591	18.5383	18.1196	18.5163	11.5218	12.9224	12.6282
LOC110703356	8.4777	7.7245	8.4773	16.788	13.8696	23.6725	24.6667	24.18	16.7585	11.6227	12.054	11.5014	11.8592	13.0609	12.6114	11.5221	11.4483	10.0949
LOC110717688	12.2711	13.1404	14.0945	8.677	9.0375	10.0803	9.4141	10.1263	10.7952	15.6997	17.8051	17.6312	15.0839	16.2022	14.7964	11.526	12.6921	12.77
LOC110713926	2.0288	1.7143	1.0882	21.1721	16.201	19.3146	49.8989	42.7719	42.5475	1.1505	1.8688	1.8197	1.662	3.8362	2.4063	11.5283	17.0128	12.0844
LOC110725180	10.9446	10.6692	10.5761	8.7563	10.0685	8.8998	4.912	5.0844	5.374	11.1007	12.0449	11.5349	11.6829	10.5904	12.3827	11.5285	9.75	10.5179
LOC110699115	13.8465	11.3303	14.6527	7.9278	6.7276	9.3541	11.1332	12.6729	12.9531	11.8982	8.7061	9.1807	9.8074	7.8944	7.7451	11.5307	7.9818	9.6245
LOC110734209	14.1121	16.3387	14.3245	10.9938	11.3536	10.3705	10.3591	10.1607	9.6504	15.2431	16.0948	15.6818	14.8059	14.3981	16.7744	11.5308	11.1513	11.7577
novel.5037	9.7284	9.7963	9.8009	7.4541	9.7621	7.3355	5.7843	5.1111	6.5793	6.9482	7.53	8.1552	8.0745	9.7519	8.934	11.5309	14.7322	12.9401
LOC110735388	12.7674	10.51	11.3967	10.4449	12.7104	12.5161	12.758	12.3993	12.3549	11.7742	8.6211	8.3635	10.2026	8.0499	8.4189	11.5318	7.7161	8.9539
LOC110704464	10.5732	8.1419	7.8673	10.784	25.5889	12.3897	27.785	26.9286	30.6896	6.8115	6.3927	7.6482	23.7664	17.2422	18.0953	11.5344	6.8416	10.0568
LOC110681710	51.6475	59.493	57.5361	11.2241	11.5343	11.4157	6.588	2.5681	4.5909	60.6219	54.3784	56.4171	42.0595	44.4835	45.124	11.5349	10.3142	15.7941
LOC110712165	9.578	9.0544	9.2601	11.3489	10.466	11.3864	13.1343	14.752	12.496	7.2218	6.2024	8.0871	8.2464	6.6853	7.6485	11.5379	8.3605	10.7888
LOC110732408	12.259	14.2436	13.3241	14.4866	12.827	11.4434	10.1913	13.0204	11.7511	13.4603	13.5213	14.58	12.6968	15.793	14.3518	11.5386	14.6261	13.6761
LOC110684303	10.9345	11.5998	11.7704	11.7871	11.4498	11.9588	9.705	9.389	9.372	11.4047	10.9405	12.7158	12.3431	10.4397	11.1928	11.5389	10.6	11.6639
LOC110695302	6.6896	5.4756	5.1033	12.5513	12.2732	13.0081	16.3466	14.9357	15.629	6.1651	4.9176	4.8408	8.5132	5.6963	5.9663	11.5409	10.03	11.0186
LOC110684298	11.669	16.4771	12.018	14.3819	13.584	11.4431	10.9218	10.0266	10.9005	13.2507	23.9654	17.4433	17.7431	35.1301	25.6947	11.5412	28.128	16.1318
LOC110700433	14.8239	18.3449	17.111	9.7023	10.1361	8.5153	6.7538	7.5183	8.0799	17.5094	22.9707	20.9512	13.6921	15.2434	17.2867	11.5423	15.9052	14.4439
LOC110722093	11.9966	11.1883	11.9345	11.3107	11.8559	11.7555	9.7176	9.2279	9.8906	10.0682	8.0456	9.3115	8.5303	7.1944	8.2647	11.5428	10.0475	10.108
LOC110687979	10.0754	10.5603	9.7463	7.0119	7.1599	8.0186	8.1276	6.6982	7.9663	10.9859	9.7533	11.0923	12.8703	11.0365	12.3398	11.5449	11.7098	11.1298
LOC110718283	11.1635	11.671	9.597	10.7149	9.4019	10.0295	8.8086	13.1633	10.1314	10.1457	10.7402	11.6418	10.5295	9.76	10.6716	11.5453	9.1106	11.5509
LOC110708197	12.7826	12.9412	15.2383	13.0515	12.3656	12.5256	11.8327	14.901	12.2276	11.0854	11.5377	12.2657	12.3264	10.7954	10.1613	11.5496	12.1806	10.1908
LOC110700075	4.2949	4.2233	5.8503	17.3759	18.7286	13.5311	13.564	14.4805	14.1054	2.3377	1.1091	2.3425	5.5929	5.1075	6.1203	11.5502	7.3564	9.6751
LOC110729154	8.9079	8.9322	8.3551	6.4997	7.1805	7.1085	5.5571	4.4464	5.277	11.4156	11.7946	12.1432	13.2026	12.1743	12.3515	11.5529	11.5809	11.8472
LOC110734754	13.8447	8.046	10.2182	8.6359	7.7614	11.4598	15.3093	12.2511	14.3451	13.3813	5.9901	7.2644	8.0702	6.012	6.5908	11.5535	5.0729	7.1099
LOC110699331	26.5675	24.3378	24.1579	25.9819	27.5699	28.7771	57.0464	37.4079	44.0161	9.5459	4.1141	6.833	9.5025	5.1205	5.3566	11.5547	6.9795	9.0324
LOC110723274	12.1639	13.5021	12.877	9.9638	11.3784	10.29	7.852	10.1668	9.5649	11.5388	13.1106	13.9151	12.8062	12.5129	13.8576	11.555	13.6875	14.3433
LOC110721469	8.3401	13.7357	10.6604	12.9956	11.8036	10.7563	13.9333	14.8	15.0474	9.2546	18.2241	13.8511	9.0078	21.5317	13.4938	11.5566	26.0724	16.5241
LOC110706639	34.1878	40.157	41.0804	10.0131	9.6048	8.388	3.9307	3.1962	4.3689	30.7233	32.9927	32.9004	28.8389	27.5285	32.7589	11.5586	12.6697	13.1527
LOC110722228	9.3787	10.037	8.8128	19.366	23.506	21.4831	18.5855	21.2645	17.6975	3.8894	4.6686	4.9101	5.8421	5.4949	5.922	11.5587	12.2596	12.5388
LOC110690883	11.7561	15.408	15.2316	16.5586	13.9709	12.6786	9.7924	9.5963	9.5661	12.8581	18.1206	14.8763	12.738	19.1208	14.5388	11.559	18.9049	14.4691
LOC110685367	23.0933	20.6245	22.3194	7.5257	5.6129	8.5638	2.2657	1.345	1.3129	24.9528	24.0777	28.0218	23.5354	18.2327	19.3479	11.5634	12.5688	15.1676
LOC110724247	11.8873	11.4748	12.9418	9.4056	8.2185	8.9602	9.9328	9.9924	9.664	11.5945	12.1818	11.8786	12.12	9.8042	10.2459	11.5652	10.8846	10.6602
LOC110703336	9.1165	5.9118	7.5547	8.6138	9.8241	14.2401	13.0847	13.0777	14.4301	10.3019	4.9054	6.6208	10.2123	4.1809	7.5681	11.5671	4.7385	7.113
LOC110737962	7.6334	7.8579	8.5311	9.5312	8.4428	9.3512	9.0179	10.9455	10.9118	6.5551	5.6243	5.6302	5.5181	5.2709	5.2646	11.5672	9.2143	8.5266
LOC110726180	23.0615	25.6465	25.2343	9.746	10.6482	7.8338	10.2076	10.6851	11.7354	24.9228	26.489	28.7388	22.9938	23.8245	25.1278	11.5701	13.7906	14.4113
LOC110695769	5.3195	5.3231	5.1534	8.444	8.5835	7.6907	8.5699	9.1903	8.441	7.789	7.7958	7.8749	8.6813	7.9213	7.721	11.5711	10.0936	10.7958
LOC110704617	15.0055	12.3173	14.3515	10.2617	9.5838	11.549	9.83	8.3685	9.8456	13.4918	9.331	9.6984	10.908	8.5159	8.8003	11.5714	8.382	10.2273
LOC110717408	12.5066	12.5314	14.4621	11.8332	12.086	12.4306	11.3353	12.0802	10.1076	12.4127	8.4884	10.7517	9.9563	9.1901	10.605	11.5735	9.4433	11.5039
LOC110731964	5.791	6.9898	6.4921	11.707	9.5841	11.2293	8.4783	10.4919	10.2073	5.5644	5.907	5.6463	6.2868	6.6672	5.5382	11.5765	11.4992	8.7203
LOC110691338	12.7002	14.2062	13.7241	14.6721	17.113	12.74	10.179	11.3791	11.4564	11.8028	15.4814	12.9795	12.8185	15.1821	15.6291	11.5772	13.6449	13.8069
novel.511	3.9873	3.3318	3.0441	15.0894	13.9178	14.282	18.8092	12.5456	13.6169	1.2515	1.2685	1.6891	5.7387	3.9321	4.6513	11.5782	11.8978	12.3511
LOC110687433	6.3702	9.2692	7.7118	19.8795	18.8391	15.6909	16.7411	18.5166	16.9829	6.9284	11.3864	10.5121	7.3693	13.0034	10.4368	11.5787	16.5994	13.2793
LOC110700699	15.4502	18.5514	17.7579	16.4299	14.939	15.8255	15.2385	14.8159	12.8945	13.2656	11.3498	12.4629	11.5893	12.6974	12.1375	11.5797	11.5764	13.684
LOC110734009	9.6461	7.5289	9.2841	10.9794	9.4573	11.1236	12.0009	13.3968	12.0262	8.7455	7.7017	9.0653	8.4117	7.4188	8.7927	11.5802	8.6519	10.1654
LOC110732525	9.8907	8.4995	8.7313	12.5229	13.2657	14.0155	13.2817	17.4282	12.9009	9.9131	6.6409	9.7118	12.2303	8.6364	10.7699	11.5808	8.6919	10.1465
LOC110723955	29.1491	29.7664	27.6291	6.3752	7.3063	7.2629	2.4083	1.5354	2.3078	35.3354	34.276	35.364	29.4656	26.0963	29.3801	11.5809	11.7667	12.7253
LOC110715736	8.6518	7.4866	8.7176	7.4688	7.1359	9.5449	6.6862	7.6647	8.0428	11.5796	8.1899	9.5385	10.4264	6.4361	7.6586	11.581	7.0264	9.8549
LOC110691793	10.7081	12.6751	10.1599	11.5508	12.1598	11.3221	10.4822	11.319	12.0341	10.1094	12.6887	10.9982	10.9297	10.4575	10.1004	11.582	14.3295	12.553
LOC110682291	24.0647	22.4958	23.3139	26.053	26.9241	24.2445	32.6954	38.9471	37.6156	35.1684	37.9634	31.8739	21.4809	24.0814	23.8711	11.5829	12.7757	13.2946
LOC110697242	12.4033	10.6455	11.3804	11.6286	11.5314	13.0376	13.489	15.8109	14.1715	11.1076	7.9653	9.2743	9.7284	7.9635	8.6495	11.5831	11.2123	11.1991
LOC110717151	14.2505	15.4586	14.9412	12.308	12.1895	10.9805	11.9711	12.0282	11.9631	13.5624	14.8424	14.8896	13.2092	14.1536	14.3863	11.5867	12.6622	12.859
LOC110735455	11.0432	11.8284	11.4358	9.16	11.0231	10.5891	9.4894	10.1607	10.4312	12.0162	11.7229	12.2746	12.8639	11.5427	12.308	11.5914	10.6985	9.7896
LOC110689392	12.9267	13.892	15.4227	11.6683	12.3923	12.3497	7.3342	7.4685	7.2966	13.626	14.3858	14.9242	12.6276	12.5794	12.8271	11.5945	12.4199	12.5381
LOC110708723	9.9127	11.6908	12.0718	10.3628	9.2043	9.2697	11.5807	14.191	10.3782	11.2892	11.3815	14.4264	12.3241	12.9184	14.3395	11.5965	14.6258	13.379
LOC110721964	0.316	0.5076	0.5449	62.0651	59.1319	43.7726	158.281	104.893	150.169	0.1266	0.3768	0.2779	0.6451	1.4542	0.6353	11.5982	14.0899	11.2281
LOC110728003	4.9126	0.8306	1.5602	1.0732	1.0289	1.0432	3.5375	1.0777	0.6284	2.6586	1.0618	3.0206	6.9312	1.2228	1.6707	11.5989	4.0125	2.0226
LOC110731546	18.0054	17.3139	18.3805	11.2852	11.0539	10.6379	10.5869	10.5296	10.6695	18.7425	18.22	18.953	16.5181	15.6875	18.6073	11.6003	11.2356	12.9862
LOC110735024	10.2504	12.1793	12.5852	11.1903	12.4067	10.5341	9.0441	12.6223	10.925	11.0729	10.6147	12.503	11.0082	10.0723	12.0769	11.6048	12.4566	12.922
LOC110734306	9.0659	10.9838	9.1791	11.4734	11.3351	12.1488	10.9093	12.6423	11.9922	11.4273	11.3928	10.9574	10.0526	11.3293	11.3816	11.6065	11.2406	10.7734
LOC110690504	10.8453	10.404	9.6072	13.5331	12.4519	10.3739	13.3933	15.9666	15.5307	11.1571	14.6824	11.3301	8.503	10.6612	11.4693	11.607	19.8992	11.6855
LOC110724203	19.5807	20.4142	22.079	12.2389	12.1743	13.4658	5.0554	5.676	5.2968	20.1554	17.162	17.5827	15.3389	13.8262	13.5957	11.608	11.0309	11.5797
LOC110722138	9.0549	9.0825	10.1403	10.651	10.1731	12.5033	9.3615	10.6693	10.6135	12.4131	10.6425	10.4015	11.8713	10.3065	9.7949	11.6095	10.2656	11.3096
LOC110733107	7.4983	10.1141	10.5053	12.1314	14.8273	13.8218	14.8848	15.1204	12.1922	7.4632	8.6501	8.4732	9.7649	8.2303	11.1017	11.6105	12.5311	12.6665
LOC110736331	8.5462	7.9757	8.5163	15.0579	15.6078	15.4221	14.0159	16.0225	14.4068	5.9412	4.8691	5.6663	5.989	7.069	6.1821	11.612	9.6998	10.6105
novel.3055	6.9376	3.7274	5.6577	3.0083	5.7915	6.2407	7.3193	8.7478	9.1738	8.4699	3.1753	4.2918	7.2755	3.0539	3.6095	11.6124	3.5173	6.5952
LOC110732414	11.7174	15.5386	14.0027	13.6509	11.9933	12.5354	11.8876	13.36	12.388	14.2776	18.9515	15.8837	15.0974	17.0629	16.7504	11.6159	15.9638	15.238
LOC110735012	12.9488	15.577	13.8454	9.324	10.0101	10.0562	8.314	5.2945	6.5951	9.9814	10.8691	11.494	12.0614	11.8783	10.774	11.618	11.0329	10.2865
LOC110721755	11.0527	8.6312	10.673	8.7034	9.2941	9.9707	8.7248	8.8835	8.9029	12.3887	8.7374	8.8015	10.1089	7.4241	8.6024	11.6181	9.5691	10.1762
LOC110705721	8.8558	8.7137	9.466	9.2767	10.1776	10.0775	8.4045	10.6531	10.374	9.8594	9.5609	9.6042	9.1336	9.7181	10.513	11.619	10.87	10.4306
LOC110736732	8.4136	8.1471	9.543	10.7984	8.9578	9.5752	8.706	10.3299	11.7849	8.929	7.6845	7.1479	7.02	6.3109	9.3469	11.6191	8.9517	13.5671
LOC110696010	8.9018	9.2632	8.4793	19.6163	17.6005	17.4505	22.5988	24.2136	22.4538	8.24	8.7367	7.8275	6.8282	9.6483	8.9972	11.6215	12.6707	11.8526
LOC110719464	16.1308	16.6297	15.7648	15.0599	14.4335	13.7327	10.1436	12.5813	12.5794	14.1405	16.1818	15.6297	15.1815	13.231	15.2981	11.6217	12.8632	13.369
LOC110737661	12.4654	13.9109	15.2466	13.8322	12.3859	12.533	11.5772	10.458	11.5144	10.7549	11.5476	12.2703	10.6665	10.4043	11.5893	11.6237	12.1949	11.8703
LOC110730299	15.0815	15.4969	16.9092	15.1815	14.0533	12.6992	12.438	15.3353	13.2485	14.496	16.9252	16.4948	15.8505	19.3703	18.6941	11.6263	15.2218	14.0434
LOC110724828	11.67	10.5635	12.9889	8.9524	10.0612	12.9964	10.88	11.2734	10.3749	10.5725	10.2619	10.6455	10.0766	9.9015	10.0394	11.6272	10.8023	11.3299
LOC110726481	7.7597	9.02	10.1866	12.9071	13.0784	12.2008	12.2803	15.8952	14.8104	8.8789	9.8762	8.0274	9.0271	7.5651	8.4986	11.6273	11.3503	11.4855
LOC110695176	12.8404	15.4073	14.5091	13.9803	13.2291	12.0668	9.1937	11.1959	9.9576	13.7111	18.0006	15.8641	12.5733	18.5535	16.1728	11.6288	18.4538	14.6001
LOC110695594	49.4784	45.5008	46.6503	5.0808	4.1294	6.8102	1.6355	0.5267	0.6389	53.9723	44.9387	49.4249	43.2167	39.816	41.5471	11.629	12.0537	16.2747
LOC110736669	5.896	7.6036	6.6647	16.5469	13.8149	13.9052	9.5426	8.6982	9.2987	4.6459	6.0999	5.4987	7.7667	10.4197	7.0853	11.6307	17.7526	14.0079
LOC110704174	6.1946	5.9636	5.4391	10.295	11.1968	10.3054	10.6215	11.0033	10.614	6.6902	5.969	6.4809	8.5534	8.7443	8.9887	11.6308	8.9908	11.3536
LOC110692748	6.128	5.4583	5.8107	16.1517	13.3148	16.7198	26.4208	26.9094	24.4109	5.3845	5.4551	5.0498	7.9052	7.1277	7.7609	11.6333	10.3107	10.8496
LOC110733619	14.2504	17.6121	16.4376	13.3887	12.8287	11.6645	7.224	8.1126	7.7316	13.7999	17.9923	17.4665	12.3657	16.785	17.2493	11.6352	18.1995	15.2098
LOC110695266	10.9375	10.654	10.1748	15.4426	14.7362	16.3622	12.9662	13.8351	11.9557	8.3733	8.9961	8.7423	10.2517	7.5939	8.9487	11.6369	11.402	11.9781
LOC110692421	11.6532	11.0871	11.4666	8.8242	8.9761	8.6286	8.5534	10.1057	10.4779	12.1467	13.5806	10.865	11.1185	10.6629	10.6823	11.6375	12.2597	11.2824
LOC110728942	10.5742	8.6544	8.906	8.5079	8.8088	9.4868	11.9956	13.635	12.8606	12.6979	10.5346	9.8189	11.9314	7.9319	9.3206	11.6377	8.2626	9.8363
LOC110689262	14.7679	13.2044	15.6262	11.7137	11.0424	10.9253	14.0787	16.9137	16.5441	12.4975	13.7269	12.2621	11.9936	13.6168	13.1182	11.6385	12.0741	12.2582
LOC110699514	8.7592	8.6844	8.7462	21.3371	22.1109	17.1842	25.0459	27.5934	26.3342	4.8775	6.5791	6.0187	7.8906	9.7515	9.0808	11.6399	13.1401	12.8244
LOC110729158	14.1225	13.0205	14.0695	10.5767	9.8482	11.8369	8.8105	7.0473	8.2078	12.7581	11.7685	13.5934	11.4299	9.676	11.2035	11.6407	9.4744	11.1239
LOC110739139	8.0902	10.4743	8.802	24.4635	17.0957	14.9297	16.2778	17.3513	18.6231	8.4332	14.5038	10.9726	9.1074	14.1479	12.3947	11.6411	17.6377	13.2453
LOC110689832	15.4483	14.0153	14.097	12.9756	12.0774	13.6158	9.24	10.7758	8.907	13.7321	14.7934	13.3712	12.2592	12.0518	12.7562	11.6416	12.4444	12.4946
novel.4379	10.2174	11.1879	11.6922	13.7316	12.9251	11.3808	8.6232	9.7969	9.1701	9.294	10.2711	8.8924	7.6846	9.5124	9.8753	11.6417	15.9569	12.998
LOC110734372	11.1179	11.9776	12.0296	8.77	9.3779	9.3832	7.5228	8.9404	8.9145	11.4865	9.4428	10.6048	10.7206	9.7434	10.8007	11.6424	11.1881	11.6723
LOC110700438	8.532	6.9711	7.5513	11.4888	13.616	11.5751	11.86	12.4287	11.2104	7.6028	7.5841	7.4387	8.4118	7.5608	8.1297	11.6451	9.9513	10.4482
novel.1692	7.7978	5.5368	5.6236	6.5051	7.8085	9.7932	8.9478	9.8471	11.4828	7.5545	4.699	5.4739	6.6787	1.9738	4.7861	11.6475	3.809	7.276
LOC110730262	7.7504	7.6833	8.8863	15.2614	14.1006	13.8353	17.2757	20.4773	18.091	6.6665	5.8664	6.0248	6.571	6.0259	6.9807	11.6482	9.343	10.7803
LOC110682239	10.9628	10.405	10.3605	10.5727	11.5864	11.924	8.1723	9.222	10.5194	12.068	10.3496	10.5073	12.2879	10.0407	12.3734	11.6506	8.552	10.7892
LOC110695515	10.8726	14.0168	13.2721	13.8584	11.9661	9.5959	9.3739	8.8961	8.3701	10.0908	8.3578	9.7194	10.5042	12.3852	9.3968	11.651	13.6582	13.5051
LOC110683666	6.2347	6.9697	6.0107	8.399	8.0595	7.3189	4.0339	3.1705	4.2637	5.282	8.8862	5.978	10.6679	18.7463	13.2775	11.6581	21.2145	13.0225
LOC110693938	7.7395	6.3449	7.4566	14.0875	16.017	16.6273	13.4581	12.8681	14.526	6.9036	6.1515	6.8627	7.5787	5.4635	6.2539	11.6583	7.8158	9.4573
LOC110706710	13.9417	9.7351	13.0276	9.0033	11.0244	11.8934	12.0005	9.5253	13.6512	12.1958	8.3997	9.0797	13.1735	7.1208	9.723	11.6585	7.2109	10.7503
LOC110715184	14.4924	16.1355	16.4393	12.4311	11.61	12.288	10.2805	10.0685	9.8066	15.9656	13.9221	15.0867	13.8414	12.6038	14.0427	11.6619	13.1934	12.8737
LOC110720481	12.5136	9.9616	11.3835	8.5162	10.6419	10.8563	10.9278	10.2189	11.3792	12.3273	8.8399	8.7986	9.6101	8.1167	9.356	11.6629	8.3853	8.8188
LOC110701175	13.7515	13.3282	13.5292	14.0888	14.3682	14.436	13.3702	12.8353	12.4123	9.9002	10.996	11.8291	10.5631	10.2021	10.2592	11.6636	11.7745	13.2775
novel.162	6.8615	4.5397	5.2685	1.5511	1.3747	1.4072	1.1686	0.5627	0.7508	14.4777	11.854	15.647	12.3124	10.7498	10.9603	11.6636	12.9139	11.5366
LOC110736181	18.8045	15.5518	18.5938	13.7638	18.5193	17.7919	17.4324	14.9149	17.4653	11.8274	8.0488	11.1062	11.988	8.1498	10.6417	11.6651	7.3246	9.7241
novel.2043	5.376	6.6816	6.0443	6.7779	6.6976	6.2303	6.2554	6.8984	7.175	7.3264	7.67	7.0067	7.115	8.4101	6.9641	11.6658	13.2579	10.3018
LOC110689802	12.2902	12.0921	11.9206	10.1644	10.2365	11.0024	7.3693	6.9189	7.0551	11.3928	13.439	11.0915	10.8471	13.4596	12.3133	11.6663	13.3288	10.9158
LOC110690397	12.1193	10.0695	10.737	13.638	14.0016	15.0761	15.9757	19.611	18.1635	11.0945	10.4188	10.5143	12.3576	9.6048	10.3757	11.6664	9.7804	10.254
LOC110697567	16.064	14.8571	15.1404	11.3387	10.3904	11.7088	15.4353	14.6847	13.7877	14.4228	8.7985	10.1439	15.1093	10.1667	11.5373	11.6684	10.3607	12.818
LOC110698680	14.7878	13.1218	13.0198	16.8206	15.2651	16.6609	12.9259	18.2257	15.8739	9.8989	9.4431	10.7884	10.3452	8.239	8.8202	11.6684	10.6846	12.8283
LOC110739132	12.6083	16.1131	13.4496	14.2123	13.3354	14.2228	13.9189	14.9569	13.8711	13.5885	13.3322	13.4835	11.5848	14.2615	12.0641	11.6703	12.4702	10.7356
LOC110725311	13.055	12.6731	12.7958	11.3539	11.9452	13.2099	9.3255	8.3219	9.3105	10.9763	10.123	10.8714	11.1986	11.0176	10.5614	11.6712	11.297	10.7937
LOC110697181	5.1375	6.5192	5.9186	12.03	13.0409	11.5953	14.3498	13.2332	14.1796	6.0214	6.0323	6.2937	7.8026	7.3005	7.7697	11.6721	11.2915	10.6981
LOC110700251	10.8714	11.828	11.4422	11.367	8.9863	11.3124	11.7251	10.122	10.9584	10.6593	10.5622	9.7648	10.9486	9.959	9.9362	11.6724	10.1493	12.7275
LOC110717116	17.639	16.1717	18.4787	15.215	18.885	18.304	12.6259	12.5013	12.3789	14.0899	12.4408	10.7162	13.2887	10.2941	12.7867	11.6725	10.8999	10.8904
LOC110697130	13.2637	16.9075	16.3424	19.8996	18.3643	17.9088	14.5647	16.614	15.4652	10.5029	15.3387	14.301	11.5494	14.4396	13.8483	11.6734	16.98	14.5384
LOC110683393	11.0597	10.1978	10.9822	11.4267	11.7504	12.0318	12.5457	13.9591	12.8345	13.1675	10.0612	11.4551	10.058	8.6766	10.3675	11.6768	8.9192	10.6033
LOC110731254	12.6846	14.7849	13.5536	10.41	11.15	10.4331	7.2715	8.7296	7.5494	13.3797	14.5522	14.8326	13.1933	15.4746	14.0022	11.6782	13.4443	13.4285
novel.2837	19.8364	13.5367	15.5565	3.5324	6.2298	5.7878	7.1151	7.0599	6.5395	23.1913	15.6398	16.2749	13.9132	8.6082	10.3495	11.6829	8.1691	8.9187
LOC110699353	14.8385	14.4501	15.9543	14.0539	15.1373	16.2832	14.0654	13.916	12.5107	11.4043	10.3786	10.7588	11.0787	9.0495	10.1046	11.6842	10.2477	10.6624
LOC110714354	17.9514	19.6366	18.2956	12.0139	11.935	12.9923	7.7631	6.6848	6.4025	18.0009	19.6418	18.7969	13.4329	12.4945	13.5642	11.6842	12.532	10.4235
LOC110719306	17.0899	13.1496	16.0092	13.7718	13.2192	15.3394	9.2178	9.5922	9.6321	13.1954	9.3208	10.3	14.1998	10.0146	10.8076	11.6857	7.3173	10.48
LOC110725324	6.1682	6.889	6.3424	21.1421	20.8511	19.4697	15.8887	17.4161	15.6985	6.3353	7.8283	7.1306	10.3988	11.8975	10.5436	11.6859	14.036	12.7605
LOC110721504	13.8094	16.6121	14.9292	20.81	18.2631	15.2577	15.3963	15.7639	14.6706	12.1536	11.5766	13.5265	10.2353	12.9668	10.6131	11.6885	15.4476	13.8877
LOC110698520	7.0727	6.7351	6.6269	58.7439	74.3903	53.1041	57.0041	64.938	55.4035	7.3009	6.3697	6.1073	7.2217	6.3736	5.9583	11.693	13.455	13.7918
LOC110707992	13.361	12.2783	13.9847	11.6429	11.3408	11.6319	8.4418	10.1344	9.9483	14.3132	16.2548	15.3911	13.9001	13.0157	13.866	11.693	10.5202	10.7085
LOC110724566	5.3414	4.9152	5.3643	14.4883	13.681	14.1692	14.738	17.1432	14.4352	4.1374	4.793	5.02	8.718	7.0679	8.8072	11.6963	9.8008	10.3656
LOC110737912	30.1872	33.9177	34.3458	7.7187	7.8864	6.4642	2.8663	2.7908	3.5367	30.4177	39.4361	35.9868	27.2131	31.8026	29.626	11.6975	13.0585	12.2945
LOC110711873	9.5632	9.9707	8.7068	13.8472	13.7889	14.2056	12.7015	14.7305	14.3882	9.5743	9.6998	9.4814	10.5529	11.0812	10.8554	11.6994	12.3663	10.9692
LOC110726694	16.1671	17.3164	14.4055	12.4894	11.8893	11.5085	9.2477	11.5434	11.8428	14.0033	16.0462	15.4057	15.5959	16.9738	17.0975	11.7008	13.6213	13.7255
LOC110732469	4.9298	3.6646	5.2006	8.1071	9.6672	11.8206	16.5223	17.6506	17.0236	5.4621	4.1398	3.9256	5.9601	5.1511	4.5566	11.701	5.9624	7.7868
LOC110711784	14.4875	18.3862	15.3671	11.4667	10.0217	10.0792	7.6493	7.6949	7.6873	15.6154	17.8381	16.7349	14.6091	15.2272	16.1492	11.7027	14.9679	13.0135
LOC110689237	7.0421	4.1224	4.4639	7.9635	8.6788	9.53	8.9135	10.3634	11.1639	4.5879	2.4537	3.1336	5.0817	3.0167	3.7965	11.7043	9.0489	9.2701
LOC110702143	8.2448	10.202	10.239	10.2082	9.9523	8.1918	9.0685	12.3097	10.0845	10.556	16.2636	15.5431	11.4946	14.3287	13.322	11.7049	15.7486	12.4038
novel.2679	12.2332	8.9675	10.1992	7.912	8.846	9.7556	8.2737	8.4812	9.2762	12.0652	9.7718	9.3883	13.2012	8.9673	11.4988	11.7053	8.3224	11.3905
novel.4836	7.4549	9.4631	8.9223	11.2424	9.8824	8.4696	8.2027	9.8046	8.355	9.1659	13.0941	8.7356	11.1194	12.4325	10.8108	11.7068	16.0334	11.9466
LOC110722398	12.2054	10.6193	9.6628	14.2459	17.5881	13.717	18.2356	21.1264	16.8853	10.9946	10.0648	11.6052	10.1578	10.4292	10.4639	11.7072	9.5379	10.9848
LOC110704303	6.7286	7.3235	7.4814	8.7633	7.1524	8.5988	6.4281	8.8735	8.1669	4.3543	4.2066	4.3371	4.7465	4.9124	4.7434	11.7168	10.9957	8.345
LOC110721199	3.4939	3.1637	2.855	4.5948	3.738	6.3182	3.1482	3.4939	3.3194	7.1709	5.5289	6.1696	7.5696	5.1988	6.0121	11.7168	9.4453	10.4324
LOC110690034	17.134	18.5426	18.5484	16.018	13.9457	14.3255	11.5698	14.3759	13.8205	15.0275	17.1239	16.9023	13.5312	14.5884	15.1076	11.7187	13.0823	12.4374
LOC110722443	9.0665	7.863	8.7129	11.9242	7.3472	11.332	9.2574	9.1537	8.9122	4.8624	3.7705	4.0426	6.3158	4.5886	6.241	11.7204	8.2381	9.528
LOC110725190	15.1345	14.0977	11.9779	11.1525	10.4013	10.7419	12.6605	10.9287	10.0997	10.349	11.0095	9.6041	11.5579	9.3054	11.1094	11.7216	9.502	8.6411
LOC110728136	11.6405	12.2541	10.8974	8.3769	11.0541	7.8987	8.2952	9.4067	10.178	10.2185	11.8301	11.366	10.7676	13.5427	12.7507	11.7236	12.7407	13.4081
LOC110692402	11.4966	11.9444	12.4275	12.3294	9.6203	12.4251	10.236	9.4272	9.6332	11.4704	14.1876	13.5142	12.9673	11.5334	11.9707	11.7266	12.3163	11.246
LOC110714238	6.4245	6.1617	6.7382	36.6259	43.4209	32.0748	35.93	37.0895	45.0387	3.381	1.8367	3.2108	3.2156	2.4811	2.8738	11.7357	12.4407	15.3101
LOC110698864	14.9783	11.5217	12.641	12.3942	14.969	12.1293	14.3663	17.4397	15.2897	12.1246	14.9775	15.1531	12.7377	13.6224	15.4897	11.7369	12.3895	12.965
LOC110735016	15.2154	19.2756	17.9648	12.2487	12.0271	11.2209	10.3177	12.7777	11.182	13.8071	15.5735	16.8334	13.7158	13.5185	15.0733	11.7384	13.5693	12.6687
LOC110681965	9.9362	7.9357	10.5188	12.8845	13.6712	15.2934	15.3947	16.0436	15.8439	10.2468	8.6356	9.8779	10.4322	8.6292	10.0579	11.7385	9.037	12.9596
LOC110709077	3.9004	3.018	3.501	6.3051	7.7341	9.5551	9.4319	5.4378	7.1009	4.5148	2.1971	2.5963	4.7743	3.4571	3.9753	11.7399	7.0513	8.0673
LOC110694261	13.3708	14.2862	13.6881	13.2622	12.9627	12.7414	8.5471	9.2054	9.1672	13.7	17.25	15.4235	10.6109	13.7121	14.2929	11.7401	15.3909	12.6219
LOC110720821	12.4003	9.512	10.0099	9.0479	10.0831	10.4043	9.2792	8.4818	9.4676	10.0516	7.4512	8.452	10.6575	8.1053	7.7338	11.7406	9.9889	10.984
LOC110702872	12.7226	10.7693	12.0621	11.1919	8.6197	9.5247	9.8586	11.0234	10.5616	11.785	10.8372	11.1311	11.7047	8.1913	10.6159	11.7427	9.8815	11.8444
LOC110722609	10.0521	10.8936	10.9084	10.8411	11.8243	10.7323	9.0016	8.2615	7.8417	11.6976	11.152	10.1808	12.8716	10.0495	12.3806	11.7439	10.8229	11.9016
LOC110708471	9.9956	17.3833	14.9792	18.7629	20.3894	18.9723	14.9095	20.9277	19.7351	11.2318	16.15	12.7486	10.8795	16.3152	14.8114	11.7462	18.2444	15.1113
LOC110727986	5.1919	5.0203	6.2282	22.274	22.7661	22.3932	30.4742	31.8688	37.4782	5.3772	4.3565	5.4338	8.8485	6.0186	7.7138	11.7489	8.0507	11.0966
novel.4035	7.6323	13.8824	6.1648	14.1873	21.3165	13.6314	15.6708	15.215	14.263	6.0108	15.5479	9.1421	11.3917	15.1093	11.1749	11.7503	24.5101	16.2892
LOC110723744	5.3238	6.0514	7.1772	29.3989	29.2764	30.0956	64.8788	72.5449	64.4753	6.1991	5.0431	4.762	6.6886	5.5024	7.2654	11.7509	7.7845	8.8585
LOC110716334	5.7298	4.2017	5.1915	10.0423	12.1148	12.341	20.891	22.4614	22.5729	6.6335	3.6559	5.177	8.9729	4.882	5.4422	11.7552	8.5155	9.6811
LOC110683548	12.785	15.9823	13.2973	15.5128	14.5617	12.9074	18.6174	18.2008	18.4065	12.1228	14.5421	14.7199	11.5212	12.3442	12.8044	11.7557	17.9457	16.7045
LOC110716738	25.2429	21.0352	24.2433	11.1084	11.819	11.6194	8.0428	7.6376	8.543	17.0732	14.2859	14.6335	13.5763	9.6562	13.3983	11.7569	9.562	11.7517
LOC110686218	6.6331	8.4949	7.5383	27.3371	17.662	16.9262	21.5303	24.9568	15.0467	8.1645	16.6494	13.0028	16.4903	31.7223	19.9699	11.7597	31.783	17.8029
LOC110691577	8.5659	5.6045	6.5055	11.7237	11.8954	13.1688	14.9775	17.4556	15.9919	7.1685	5.6351	6.4656	8.4963	5.1772	6.4764	11.763	9.3302	11.1727
LOC110701402	21.596	27.2652	22.805	17.5751	20.2941	20.7544	17.0105	17.5777	15.394	15.3084	16.5954	16.9853	13.5807	14.6349	13.627	11.763	12.3283	12.9933
LOC110700399	22.2159	18.3657	19.1736	12.5483	13.6103	13.9575	14.7178	13.5514	13.0624	12.6574	10.0414	11.258	11.9295	8.0471	9.9823	11.7651	10.3948	10.2648
LOC110725008	6.1417	6.4952	8.853	13.5596	15.2109	11.2169	17.2275	17.211	15.3747	6.726	7.9456	7.1976	8.4053	9.1522	7.9278	11.7664	13.2163	12.7742
LOC110738658	12.3243	12.317	12.1584	9.3784	10.3901	11.5217	11.3882	10.5191	12.6138	11.3495	8.6951	8.7499	11.2921	8.588	10.7096	11.7671	9.0471	10.8785
LOC110718513	8.5438	8.8448	8.4548	11.0148	13.807	12.326	13.0691	15.2318	13.604	7.2697	7.5163	9.6558	10.0164	8.9919	9.0831	11.7746	11.0118	13.1205
LOC110686205	7.588	10.7247	7.4216	14.1958	14.1819	12.1675	10.2565	7.5078	6.9986	7.5216	13.6988	11.0838	11.2786	16.6868	13.9407	11.7748	20.2351	14.5222
LOC110722636	16.9721	16.9252	18.3353	9.4159	11.7578	11.2887	8.8528	7.7229	8.9052	19.7826	15.8384	16.7839	16.3165	14.5866	14.7252	11.7755	10.6693	11.0893
LOC110693535	11.4734	9.3476	10.1648	10.4935	10.4464	10.0401	10.3672	9.67	10.9577	13.1096	12.4232	14.1954	14.355	12.2362	12.7373	11.7763	11.1323	9.7584
LOC110707977	8.9903	10.9428	9.8334	22.3203	25.4842	19.1601	14.9704	13.9976	13.6008	8.2624	10.5465	9.0746	11.7973	16.1249	13.5231	11.7763	14.2069	12.4452
LOC110733142	3.9309	4.4662	4.0042	5.821	5.9842	5.6433	5.5398	4.0331	4.2767	12.7265	14.9089	14.375	11.9241	16.6042	15.2108	11.7809	13.0379	13.657
LOC110734177	16.3187	17.7708	17.2474	12.9437	12.4454	11.6713	7.8467	8.7648	8.0011	13.1982	14.3284	13.7762	12.0437	13.4341	13.3062	11.7812	14.0893	11.6305
LOC110730101	11.4281	10.1903	11.5261	9.9515	11.612	12.4013	11.9655	11.1655	11.9897	10.3366	9.8806	10.8433	11.1968	9.3972	9.5723	11.7826	9.5416	12.0486
LOC110727102	7.6416	8.0508	8.7264	9.2451	8.7927	9.0428	9.701	10.7262	9.5321	11.9819	11.6241	11.4289	10.5523	10.1006	9.9102	11.7832	11.8731	12.4542
LOC110733338	8.991	5.9431	6.431	22.6224	20.5956	27.804	46.5955	39.0476	46.947	5.2027	3.6884	4.5663	5.9463	4.4856	5.2196	11.7835	7.0541	8.7852
LOC110706693	8.4506	9.1026	8.1791	19.703	18.1586	17.6668	16.3709	20.7986	18.5493	8.1031	9.9166	9.2556	10.5962	11.4083	12.2837	11.7841	13.2013	13.0983
LOC110689014	11.9793	12.6744	13.9816	10.7314	9.5608	10.944	10.2054	6.9759	8.9122	12.8643	12.1485	11.432	14.2539	14.8763	13.0072	11.7842	13.0759	13.4555
LOC110697483	16.8568	15.5564	16.41	12.2837	13.5307	14.036	12.5675	14.1888	13.161	17.4218	14.1297	15.4395	17.6676	13.0057	13.6522	11.7858	9.9772	13.266
LOC110730492	16.207	19.6467	18.3736	16.5883	16.0461	13.9917	15.5679	19.7791	17.8354	15.469	21.4452	20.3358	14.5892	17.9184	16.8053	11.7863	18.6186	13.8442
LOC110737108	11.0844	12.1985	11.7887	10.4299	10.7181	11.234	11.5944	12.1587	12.8733	10.6121	9.6769	10.209	10.0256	8.9867	9.0951	11.7867	9.2087	10.024
LOC110737746	13.6322	7.4689	11.8727	5.8857	6.0007	7.7841	8.6317	7.321	9.4743	14.0648	7.5773	9.5517	12.7233	5.0089	8.707	11.7879	4.249	7.3499
LOC110727364	6.2928	7.6497	8.0279	8.9	9.544	8.8422	8.5338	8.5117	7.8406	6.3783	8.5067	7.1905	8.8931	8.9735	8.6112	11.7894	14.6556	14.5599
LOC110683417	9.1534	10.3859	10.253	17.9754	16.1338	14.842	16.5463	29.4629	20.3269	9.7039	15.2248	12.9704	12.1792	15.584	13.4899	11.7899	17.4851	13.4694
LOC110722801	7.8846	10.3112	7.4285	21.2248	20.3178	18.8386	17.0938	23.263	15.7205	7.594	15.4576	11.3642	10.175	21.5234	14.5019	11.7904	28.3458	15.764
LOC110732396	5.0863	5.3599	4.8211	12.6083	14.2104	13.0105	14.6353	14.2342	14.6075	4.481	4.8209	5.4818	9.2182	8.8198	7.0805	11.7916	9.9509	10.8859
LOC110732528	9.1465	6.3454	7.2966	10.0609	10.6261	11.4392	16.9669	18.8761	18.0607	9.169	6.7376	6.7555	7.715	5.6979	7.1528	11.7935	7.6568	8.5911
LOC110727633	8.2267	9.0171	8.3314	13.8374	12.88	12.9809	7.3707	7.307	8.2896	4.8811	5.0794	5.1985	8.1019	8.5774	8.3382	11.7943	13.5631	11.4652
LOC110685162	9.5199	9.4969	8.945	10.1148	10.1838	10.5504	10.5147	13.1039	11.5196	9.9034	9.4859	11.1743	7.7999	6.5192	8.815	11.7948	11.0013	10.3167
novel.1993	9.189	6.1964	7.3411	3.4007	5.1069	3.9309	2.7789	2.3288	1.8657	9.6829	9.0841	11.0174	9.7921	8.0404	10.7736	11.7951	11.4035	12.8512
LOC110690545	11.4895	10.5752	9.6349	12.6847	13.4815	12.3501	13.6265	12.9224	11.4755	9.5323	9.7106	8.5548	10.8135	10.5662	8.9055	11.7957	13.1598	12.4888
LOC110710753	12.7733	11.0895	12.3511	6.7028	8.3294	10.5232	9.3259	11.8744	10.1616	11.5008	5.8912	7.5338	9.6953	6.9652	8.3194	11.7961	5.5849	9.2074
LOC110690671	2.6977	1.2952	1.8498	58.973	46.1899	54.0047	169.022	214.393	177.016	0.8406	0.4927	0.7548	0.2336	0.4754	0.0822	11.7976	14.723	14.1752
LOC110697990	9.4834	10.497	9.5219	15.7513	14.4185	13.7048	16.7539	18.7362	18.4035	8.9944	10.3238	9.7084	9.3418	9.161	9.0205	11.7989	15.2523	14.2135
LOC110694502	12.9839	12.1056	10.3733	10.0948	8.0133	9.8811	10.8667	11.537	10.626	10.8286	10.5258	12.3285	12.4664	10.6662	11.2531	11.8014	10.7178	9.9809
LOC110685968	14.6982	18.8783	17.5265	14.0971	12.573	11.9275	7.9171	9.2092	8.6533	14.0966	21.4982	17.4383	12.364	18.9153	17.1533	11.8024	18.0989	13.0936
LOC110709905	4.2751	5.4865	4.1621	21.839	17.4002	15.7675	22.1497	25.414	27.6872	4.9154	7.7132	5.4166	9.6145	16.6931	10.7768	11.8035	21.2277	15.7807
LOC110686221	15.1138	12.4117	13.3805	12.3282	15.7725	14.4652	12.3068	14.3501	11.2745	12.2705	10.0535	12.3577	10.811	9.2233	11.4206	11.804	9.2485	11.9105
LOC110713188	13.2067	14.5183	11.9538	13.2028	11.3871	10.7997	8.1452	7.4452	6.6719	12.3829	18.2323	14.0778	14.5568	18.6891	15.7668	11.8058	19.8017	14.82
novel.959	7.439	5.8124	6.2326	7.5658	7.8773	9.6383	6.4634	6.7174	8.421	5.999	4.6382	4.6024	7.296	4.9633	6.3573	11.8072	5.64	7.361
LOC110711772	15.3684	17.7018	19.0936	28.4985	29.0512	23.1115	53.9956	59.818	53.0871	8.4449	9.1967	8.8382	18.275	16.0322	17.9771	11.8089	12.7068	13.5084
LOC110718702	10.8544	13.7115	11.7168	19.9161	21.8256	17.2703	15.8784	18.7407	17.4143	10.4277	14.584	14.0187	12.2247	13.2536	14.2836	11.8097	15.3456	13.9606
LOC110689020	9.9322	7.2715	9.2284	7.7076	8.1375	8.766	11.3957	11.9194	14.0767	10.4889	5.3699	6.2707	8.6424	6.7956	7.2197	11.8103	9.399	8.641
LOC110686385	11.4068	10.7355	12.7531	10.8279	10.3303	9.8713	10.9091	14.7651	13.4082	11.1057	9.0389	9.1184	11.1335	8.337	8.8595	11.8116	9.0486	10.0586
novel.636	0.6899	0.5424	1.1742	3.132	4.1885	3.2318	7.0899	4.8948	6.1395	1.5378	1.5255	1.6799	8.4419	9.2589	5.7075	11.8135	16.0305	12.4954
LOC110718912	2.1069	2.2464	1.753	9.1934	14.9046	15.2103	24.6904	25.6924	22.7059	1.2893	1.1666	0.7464	1.1839	1.98	1.4473	11.8159	7.0051	10.3609
LOC110696838	12.7494	9.2493	12.4838	10.7515	12.6505	12.9744	23.8519	17.4133	18.8006	11.0686	7.8608	9.8797	12.4648	10.0227	11.699	11.8164	7.8215	10.1618
LOC110732145	8.9106	7.6405	7.4224	4.4634	5.4321	5.2588	4.5121	3.4922	4.2507	16.4686	11.7662	15.6824	17.5816	10.6623	13.7883	11.8175	8.5167	9.9364
LOC110683065	14.2813	10.8922	14.2108	9.691	8.2588	9.2867	7.0907	9.7294	8.2227	13.4279	10.6597	10.5805	12.3407	10.6306	9.6653	11.8181	9.0352	9.0821
LOC110687044	7.273	7.2618	8.0402	7.8487	10.3644	9.724	8.7704	11.1997	10.3204	8.8372	8.1718	7.7843	9.8914	8.552	9.567	11.8232	10.8809	9.25
LOC110736318	8.8405	5.2054	6.8891	7.1803	6.294	8.9104	14.7928	14.0924	15.8185	9.1354	5.6702	7.0956	6.5762	4.9577	6.2904	11.8237	6.4249	7.659
LOC110695665	9.5082	9.944	8.9237	9.2019	10.2293	8.8044	8.4474	8.816	7.8031	8.9043	9.2095	9.4233	8.8469	8.4835	8.4665	11.8255	11.4978	13.2577
LOC110696519	10.1399	9.3406	7.6955	11.2812	11.5222	10.8966	12.8204	13.6523	11.8469	7.9425	7.9081	8.5172	9.5842	9.3664	10.6323	11.8276	13.1217	13.0669
LOC110731691	6.1525	6.0565	6.0007	14.8282	16.8894	16.4179	19.7235	18.8679	22.3398	6.581	6.3561	5.3556	9.1251	7.4813	7.1387	11.8307	11.0567	9.666
LOC110689730	14.1315	11.6076	14.3833	8.0233	7.462	8.8357	8.8793	9.5665	11.3114	15.9787	13.7829	12.2315	11.3363	11.1813	11.192	11.8315	8.0796	10.6282
LOC110735770	9.7538	10.019	9.4452	14.3585	15.6926	13.062	13.1157	13.1565	14.5817	6.2062	9.1566	7.0694	5.2204	9.9582	6.9889	11.832	20.0613	13.5727
LOC110729089	8.6563	8.4195	7.6234	13.8344	13.5023	12.8508	16.4778	16.4284	18.3481	7.139	6.7818	7.3688	8.9802	8.188	8.9591	11.8325	9.9727	10.9591
LOC110738378	8.6105	6.7942	6.8039	9.6652	9.1593	10.1883	17.1722	15.1169	14.7699	7.319	4.4528	5.2001	7.5934	5.524	6.1819	11.8331	9.6025	11.8951
LOC110729834	7.9615	7.5721	7.6662	8.4798	6.6691	6.8174	4.4626	6.9723	6.7149	14.2825	16.6502	14.8356	12.8439	14.0446	13.2124	11.8335	13.1931	12.4293
LOC110720641	15.3381	15.0784	15.6943	8.7749	8.5993	10.0235	4.9777	3.9278	4.643	14.1095	15.6752	14.3324	14.3109	12.5905	13.9463	11.8354	10	11.6914
LOC110738749	15.0666	14.1787	14.3263	8.3742	7.2984	8.898	9.4362	8.7682	11.0219	16.4745	16.6199	14.4796	13.1067	12.6284	13.6614	11.8361	10.7811	10.3254
LOC110685567	7.7771	8.7023	7.9616	16.2114	16.9022	14.4836	15.0426	19.2313	17.4158	5.9014	8.0703	7.1187	9.2291	10.3172	10.0589	11.842	19.993	15.0403
LOC110702783	9.9913	10.3344	10.5043	10.2248	10.1949	9.3364	8.1602	8.2489	8.0688	11.16	11.2081	12.1521	10.8358	9.8577	11.2805	11.8428	11.6133	11.545
LOC110700367	13.0304	12.3492	12.7802	11.2978	12.4095	11.2564	10.1502	9.8855	9.3334	12.0223	11.9655	11.3668	11.5816	9.9612	11.0398	11.8451	10.4919	11.969
LOC110685961	11.6215	13.752	11.7079	17.9768	15.934	14.8254	14.5564	13.2314	17.1332	13.4613	23.9249	18.0293	16.7487	26.5084	22.1474	11.8482	24.8544	15.5506
LOC110714646	16.0841	15.1784	15.8556	8.6527	9.2287	10.1364	7.2356	7.3855	7.8081	14.5368	11.5595	13.5376	11.6762	10.4734	12.3796	11.8489	9.1427	10.3747
LOC110684556	2.4193	1.597	2.205	5.7205	4.8907	6.2426	6.3145	8.0801	6.8243	1.3742	1.0049	1.0267	2.5205	1.5182	1.8576	11.8528	6.1317	7.4134
LOC110708010	6.8974	6.4911	6.573	15.6087	14.357	14.1757	14.8575	14.4941	17.8497	5.2354	6.3877	5.8712	5.4779	7.0236	6.4009	11.8554	14.2294	12.0744
LOC110725312	10.3166	11.5085	10.7546	10.9325	11.8679	11.2567	12.7687	13.8419	12.6253	8.8126	8.1427	9.1189	11.7	8.2905	11.0328	11.8556	8.5088	12.5617
LOC110736559	7.1508	7.1197	6.5732	10.2325	12.0988	11.6337	11.6864	11.0187	12.4095	6.4166	5.6156	5.9546	9.0338	6.1342	8.3812	11.8557	9.8318	10.1696
LOC110730918	10.5061	8.3882	12.0299	10.4204	10.1863	11.8979	13.0737	16.4205	16.5283	11.9899	9.4683	10.3513	11.2132	6.9839	9.1605	11.8568	7.7799	7.8746
LOC110693601	28.9515	27.2034	28.879	10.9843	9.6659	12.8854	6.2597	7.5091	5.9235	24.2713	23.1253	22.0536	24.9917	22.0807	22.1245	11.8579	12.8886	14.7566
LOC110693531	5.4939	5.9846	6.0321	9.1986	16.0448	9.957	13.3322	16.8955	17.8003	6.431	5.4294	6.5446	9.0019	8.1999	9.1527	11.8599	9.2935	12.4579
LOC110689356	8.804	9.4356	8.6353	12.3861	11.4688	12.4168	10.012	9.5685	9.1626	7.785	7.6854	7.3091	8.7779	10.914	9.8459	11.8603	14.136	11.6549
LOC110712937	14.9147	20.0478	15.7188	14.0678	16.4733	12.367	11.5102	8.1083	10.7321	19.4959	18.4719	21.0645	21.2941	21.6924	22.7948	11.8603	14.4556	15.1032
LOC110704159	20.8238	17.5392	20.5649	8.5205	8.1492	11.5478	10.5446	10.5311	9.8073	19.816	16.293	15.8274	18.5755	13.6097	16.3851	11.8613	9.1636	10.4727
LOC110730846	6.5492	6.8841	6.0976	12.4124	11.5915	11.9138	11.7962	15.0733	14.1346	7.6591	7.2664	7.3935	8.4041	6.6273	7.8332	11.8613	9.9334	11.5624
LOC110739834	0.5499	0.245	0.1702	2.8422	2.7625	3.4471	2.054	3.2911	3.5743	0.5536	0.3661	0.3472	3.0891	1.5013	1.9274	11.863	5.9656	8.0812
LOC110695653	10.4331	8.6384	10.9908	18.6814	18.3739	19.1362	22.8915	30.3629	24.9144	7.5458	5.2426	6.7139	9.9102	6.9097	6.6493	11.8648	8.0811	10.3992
LOC110682777	13.1919	13.5905	13.6606	8.8433	10.8685	11.7427	8.9583	7.2924	8.4626	15.0299	12.8295	15.0639	13.858	11.5852	13.2683	11.8651	10.209	10.6108
LOC110718300	11.9773	8.8386	8.3004	11.7366	11.7032	9.2594	13.2416	11.3906	12.4121	10.4093	7.5039	9.6503	9.5159	6.5675	8.7096	11.8653	8.2741	11.3392
LOC110697737	9.5719	6.5745	9.1466	12.2697	12.6717	12.7857	20.2459	24.7	26.1808	7.6361	5.4424	5.3203	5.6815	5.6013	4.4796	11.866	10.567	10.5297
LOC110683046	8.4732	8.6811	7.9794	11.6353	12.4456	12.7192	11.984	14.1647	12.4629	7.2207	6.8113	7.1347	8.2802	7.2775	7.6439	11.8686	10.7845	11.0573
novel.4381	6.627	8.1582	6.3713	14.4185	13.3905	12.2679	11.5223	12.4742	13.1005	6.779	7.4592	7.4215	7.9601	9.2855	8.6718	11.871	14.0794	11.5634
LOC110738871	9.7411	10.5888	10.3741	12.7957	13.5846	12.2039	10.1567	10.443	10.8104	9.9521	12.8562	11.3106	11.9298	13.1293	13.5505	11.8721	13.7866	12.1153
LOC110736399	16.7852	14.1227	15.5336	9.9934	11.1954	12.0323	10.3801	12.7939	11.1614	13.6153	11.3996	11.8955	10.4464	9.6478	9.0825	11.8728	9.2239	9.3014
LOC110710328	14.9421	15.4063	15.359	10.1428	11.2683	11.2268	8.9153	10.2969	8.0361	16.172	14.4039	15.2622	14.4167	11.5872	13.5738	11.873	9.6129	11.4897
LOC110721488	5.8681	6.2507	7.6878	10.8808	13.7994	8.5127	14.0596	13.8601	14.8222	8.8689	6.9008	7.8684	9.5302	6.3768	8.2032	11.8748	10.2408	12.4959
LOC110730667	10.8262	9.6288	9.0604	6.8949	8.6495	8.9895	8.0588	9.2082	8.9491	11.9078	8.7443	10.655	12.8176	7.8724	10.3626	11.8753	7.8284	9.7144
LOC110736169	8.6055	10.2275	9.5753	10.456	10.703	11.0005	10.4435	10.115	10.1437	11.4725	12.3664	12.158	9.9362	14.1214	11.9309	11.8783	14.9775	12.9567
LOC110694682	12.7895	14.1002	12.1216	14.206	12.2621	14.8374	10.958	10.7712	11.3262	10.1471	10.0898	8.847	9.6935	10.0104	10.7951	11.8823	12.1566	12.6013
LOC110723363	11.4192	9.6839	12.0183	8.402	9.0188	8.8778	7.5818	8.2093	7.7041	11.6055	10.0191	10.8596	12.281	10.0515	11.5737	11.8823	9.0735	10.563
LOC110736966	10.4302	11.0564	11.5559	11.9941	12.9708	10.5838	9.6166	8.5356	10.0791	11.4505	13.5645	13.3415	12.0232	13.1778	11.9814	11.8843	13.1746	12.1732
LOC110700631	10.0761	10.3944	12.229	10.9702	9.717	11.0751	10.4871	10.4199	10.3702	11.221	11.7226	11.5674	9.8497	8.7509	9.4557	11.8848	9.2756	11.4237
LOC110697049	11.5974	8.0263	12.0023	11.1066	10.8649	12.9003	15.4554	16.0494	13.8115	9.8354	6.7649	7.5088	8.5907	5.9244	5.9782	11.8891	8.1248	9.9573
LOC110724980	15.1779	14.0943	13.3419	9.0342	9.1478	9.589	9.5724	11.1481	11.5214	16.6616	12.2866	12.5417	13.9284	11.8843	13.1373	11.8927	9.7303	10.482
LOC110689162	7.3367	6.951	6.1866	10.1204	9.3802	8.0442	8.857	9.6405	10.9698	7.8076	4.3174	5.2355	8.655	6.1098	5.8711	11.8944	7.045	10.2237
LOC110711881	11.4405	10.1656	9.6857	11.7308	11.0906	10.3333	12.513	12.5744	12.436	11.1648	9.9228	10.5719	10.1631	11.2498	10.3762	11.8945	12.3113	12.3941
LOC110716801	12.9627	16.1785	15.1887	15.0305	15.0398	14.2628	10.8879	14.6656	12.1776	11.0478	12.0088	12.5555	14.3039	12.6984	13.3135	11.8983	13.1374	15.8707
LOC110697982	35.8533	42.2468	34.6298	5.81	7.4455	5.0827	4.2808	1.7502	2.2113	38.4112	43.0553	41.5665	32.9517	39.7717	31.334	11.8984	12.7094	12.1721
LOC110739140	14.369	15.6555	14.8344	13.4092	12.418	13.7601	11.0751	11.0388	10.5298	14.2782	13.5066	13.2952	12.7049	11.3685	12.7594	11.8998	10.4381	11.6449
LOC110733065	18.8248	23.3045	22.0444	27.0515	19.0117	21.6169	19.1479	20.453	18.406	14.52	19.977	17.4777	16.1724	22.3119	19.54	11.9032	19.315	16.5324
LOC110734870	4.2499	2.2495	4.0705	9.2794	9.0433	12.5251	14.4143	7.7378	10.6088	2.9321	1.2432	0.8898	7.1325	5.432	4.5259	11.9049	9.4252	11.0353
LOC110682193	9.6905	8.7542	11.1813	9.8735	9.2135	9.1365	9.2094	10.8461	10.0203	10.0128	10.288	10.5416	11.0214	10.8612	10.1134	11.9054	12.6291	11.4386
LOC110704488	11.5433	16.2513	14.8248	12.8383	13.4695	9.8901	13.0322	10.2982	11.641	14.8896	16.7972	16.5473	14.7537	18.7793	16.7624	11.9058	16.4925	16.1567
LOC110683085	15.7841	15.744	14.3537	10.1164	9.5829	11.0101	9.5705	9.6012	8.364	15.8113	16.5681	16.7368	15.137	15.1448	14.7643	11.9091	13.4641	14.4376
LOC110686944	11.9345	6.4203	9.2546	2.0532	2.3038	2.2452	17.0616	17.7353	15.3886	19.5227	11.3871	11.9027	17.4709	10.5375	11.4275	11.9092	7.6016	9.8312
LOC110702459	15.5667	21.1416	19.049	15.7239	13.7449	12.3832	9.915	9.3927	9.5929	16.448	24.4639	22.4426	14.8658	20.1512	20.918	11.9095	17.6547	14.9401
LOC110690874	4.2729	4.2912	4.8814	17.5454	19.3372	17.5013	15.4117	16.4532	19.0774	2.8153	3.2621	3.2101	6.0538	8.1212	7.1386	11.9105	13.2034	13.7583
LOC110736730	13.5297	11.1248	12.2565	9.1985	9.1761	10.5741	8.817	9.9775	9.652	12.6346	10.0706	10.8674	9.2043	7.1629	8.4586	11.9126	9.1348	9.5447
novel.5533	7.0734	7.749	6.9678	12.5815	13.9106	12.3576	17.8957	28.6091	23.4819	7.7308	5.0118	5.4224	8.1198	6.2313	4.9221	11.9127	12.0288	10.792
LOC110718126	1.258	1.176	1.6653	18.2468	18.8298	18.7614	27.856	24.6821	29.333	1.1759	1.2363	1.3804	5.5102	4.9448	5.3929	11.9132	10.3177	12.7861
LOC110699322	11.7478	11.7278	10.8232	12.5315	13.8324	10.8759	10.5346	12.8865	13.5807	11.0837	8.4305	11.6544	8.1905	10.3639	9.1932	11.9137	12.0556	12.2458
LOC110729647	11.5972	12.0689	10.8168	9.0227	9.7915	11.0403	5.476	3.873	5.6487	14.272	11.5562	12.1509	17.7061	13.1586	15.7225	11.9139	7.4194	10.6693
LOC110706074	4.6944	5.1066	3.8036	16.8225	19.9637	15.2545	14.2538	14.7505	14.4461	4.8833	5.9769	5.823	6.9107	9.6709	7.8617	11.914	16.3297	14.4106
LOC110738434	8.6209	7.424	9.1284	11.4174	12.0072	10.8444	11.2446	13.7839	11.1265	9.1699	7.9756	8.2514	9.6275	8.0945	8.436	11.9182	10.802	10.8971
LOC110683458	7.6157	8.3309	6.4295	16.3043	10.8556	13.0833	18.5311	17.5476	17.5284	7.9521	7.6052	9.0931	7.9821	7.4064	7.5012	11.922	12.1355	11.8085
LOC110686029	9.5798	10.0071	10.4114	13.6341	14.0994	14.79	15.7025	17.7151	16.7523	8.6003	8.7791	8.2261	9.5266	6.2211	7.5535	11.925	11.4175	10.999
LOC110737356	10.1968	7.6643	8.4544	9.6354	8.2877	11.7933	11.652	9.1818	10.4618	9.6043	6.6645	8.0993	8.1311	5.9661	9.4667	11.925	8.0848	8.927
LOC110734970	9.5965	8.9635	9.9808	13.6864	13.4024	12.3947	15.6854	13.5406	14.8268	9.2475	8.5081	9.6047	10.1072	8.0277	8.2028	11.9265	9.6799	10.7944
LOC110718412	12.8619	11.9784	13.3471	9.9629	8.5998	9.5559	8.6714	8.4308	8.8675	12.6588	11.0446	11.2226	11.4775	9.906	12.1377	11.9266	9.5682	11.7562
LOC110714949	15.9025	18.5428	16.4095	14.7175	11.9325	13.0878	9.6266	11.3154	10.2402	13.8041	19.4246	17.2601	14.0814	18.0425	16.3077	11.9285	15.7965	13.4913
LOC110730386	13.7973	16.5076	15.8706	13.9482	12.1365	12.1881	11.0249	9.5885	11.2757	13.231	12.7941	14.3854	14.0578	11.8597	14.3881	11.9285	12.9832	13.1427
LOC110687960	12.3427	10.5976	11.0753	8.8749	9.5005	10.6628	7.5344	9.0317	9.7366	10.0026	8.4194	8.6966	8.5073	7.0212	8.2547	11.9298	8.6831	10.0015
LOC110710862	79.5234	49.9727	64.5613	9.5457	10.0859	14.4518	7.8808	4.6628	7.6571	42.505	25.6444	28.8173	28.4696	20.3318	19.7315	11.9303	5.8069	9.0639
novel.2976	7.2428	6.8935	7.2225	12.5411	11.6312	10.6077	12.0736	11.2048	11.489	7.5798	8.4277	7.6071	12.2067	11.7475	11.7288	11.9352	10.3192	12.9406
LOC110700988	17.0533	17.4074	16.6711	12.111	10.8679	11.8457	9.1579	9.0219	9.1518	14.2999	13.1965	12.8864	12.273	10.9865	12.6464	11.9367	11.8307	12.8566
LOC110698755	13.2724	15.1969	14.3701	10.9161	9.7573	9.7048	6.1752	8.8378	8.6882	13.0524	16.0486	15.4686	11.4712	15.4667	15.3426	11.9393	14.497	12.6785
LOC110715435	10.4694	11.6954	10.4824	11.5249	13.1194	11.3661	10.5883	12.2296	11.9796	10.3709	12.6507	11.8537	13.5688	14.8589	12.8279	11.9395	14.7217	12.1335
LOC110730816	15.0449	17.7345	15.6523	15.2044	13.1134	14.919	14.2191	13.9156	13.8155	13.026	18.04	14.0402	11.7365	16.2201	14.8178	11.9414	20.3098	14.7561
novel.5119	0.981	0.3857	0.8854	3.7684	11.6314	6.1494	7.2676	4.5217	9.158	2.1632	1.2829	0.8405	5.1993	4.3661	3.3626	11.944	7.5982	9.0446
LOC110681994	16.739	11.2052	13.0865	10.0243	9.1267	11.2926	12.1221	13.2259	11.386	13.3971	9.6904	11.8516	13.8443	8.183	10.098	11.947	8.2417	10.3165
LOC110690020	8.0444	8.6417	8.722	15.8654	16.308	15.4895	15.5175	20.5959	17.0285	7.148	7.8934	8.415	7.6504	7.8742	8.5946	11.9522	12.6313	13.3376
LOC110708683	15.7073	13.9985	14.6684	6.7445	6.9242	7.8705	4.9429	4.9338	5.1011	14.357	11.74	12.1873	14.1787	12.8334	11.4326	11.9523	7.5483	9.9744
LOC110715725	19.5753	20.9602	20.5204	16.0086	14.6989	14.143	10.8049	11.3643	10.7763	21.0433	21.0176	22.5307	20.313	20.1695	21.3522	11.9525	10.2969	12.85
LOC110706681	10.9803	10.528	10.2447	15.7341	19.8198	14.9796	17.5307	20.9886	24.2604	8.2202	8.8453	8.6726	8.1143	8.2303	9.7669	11.9532	9.4755	11.1737
LOC110735252	3.1375	4.8908	4.1545	10.8089	13.5443	12.1359	9.0411	9.7626	8.1688	4.2793	6.8321	5.7726	8.1221	13.1249	10.6091	11.9539	19.7371	14.5284
LOC110698291	8.9661	10.2816	9.2748	16.6231	17.4436	17.2434	20.246	18.5327	18.4357	10.0094	10.3095	9.2206	13.9739	14.3023	12.6855	11.9545	9.6016	11.2063
novel.1442	16.2205	15.1678	16.2776	13.187	12.9424	13.5929	15.8895	15.7618	13.5591	11.1474	10.0708	11.1243	10.423	10.2511	10.2927	11.9562	11.3638	12.6244
LOC110715742	9.8756	6.8712	7.4584	7.5353	8.6429	10.2188	9.1762	10.6122	10.8469	9.0073	5.7191	5.3678	7.797	4.5139	6.3006	11.9565	5.5285	7.9422
LOC110703381	9.894	10.4164	10.4257	16.0912	15.578	15.6144	14.8042	17.3409	15.4155	8.2461	9.6241	9.8348	10.0593	10.1263	9.013	11.9592	12.3264	11.3685
LOC110684821	11.0205	9.618	10.5258	11.3737	11.7217	12.8805	9.8161	9.6459	9.2855	11.38	10.0594	9.5983	11.204	9.2034	9.9324	11.9596	11.4296	10.8644
LOC110722805	17.9151	16.3049	16.3074	11.3268	12.8731	13.0908	8.021	8.9091	8.437	17.064	15.0033	15.1382	13.2546	10.6563	13.132	11.9599	9.8485	11.7419
LOC110700983	6.5859	5.6477	6.8929	10.8246	13.5884	14.4724	12.8917	10.9366	12.6765	5.6449	3.8091	4.1618	8.2723	6.292	7.7529	11.9614	8.3606	10.2687
LOC110713879	11.8399	11.6919	12.4236	15.7613	13.5412	14.0603	11.8723	13.4761	12.9581	12.3721	13.4634	12.64	11.851	12.2728	12.2715	11.9633	13.4837	12.7307
LOC110714000	14.6089	14.8545	14.3296	16.8821	15.1681	15.8908	14.1547	12.178	10.6196	13.4606	17.4523	14.1472	13.6987	19.0461	16.2666	11.9637	16.1084	13.6441
LOC110700026	7.6897	9.2054	8.3717	10.3012	8.3889	9.2775	6.9052	7.6295	7.7658	5.869	6.0417	6.2788	5.9176	7.1428	7.8815	11.9674	14.1137	12.3417
LOC110683999	14.2641	15.6325	14.8408	9.4137	9.6893	10.7809	9.4164	7.155	8.1623	10.0158	10.2784	10.1799	9.5024	9.146	9.3293	11.9691	8.3858	11.015
LOC110723250	9.0632	8.6999	8.2317	19.8421	15.5662	16.2465	14.2712	14.0507	15.1417	5.5041	8.0388	9.0288	7.7001	9.3178	9.0078	11.9691	13.6358	11.4976
LOC110681879	11.2809	10.2466	10.3857	10.8491	9.1904	11.956	8.9254	8.627	8.8388	10.9907	9.9667	10.1292	10.0715	8.8271	9.5169	11.9708	9.2497	10.8103
LOC110701712	12.4294	11.1811	12.1705	13.2883	12.5376	9.7862	10.9749	10.9267	10.5098	12.4404	13.3084	11.7026	12.7765	13.0543	12.0737	11.9711	12.2843	10.6497
LOC110738149	15.9901	16.5194	18.7146	16.8961	17.6575	19.1892	16.1683	16.6048	14.2959	16.5719	18.7084	17.6463	18.4818	17.2831	18.2294	11.9719	13.294	12.8888
LOC110705522	7.2221	8.8722	8.6609	17.5418	17.6007	15.1007	22.1496	23.415	21.8803	6.8574	8.2814	8.2136	8.138	10.2532	8.9537	11.9751	12.2877	12.5999
LOC110710572	18.421	17.192	18.1233	14.2596	14.7949	16.1859	10.243	13.2816	10.9516	16.7075	15.4719	15.142	13.3604	12.4142	13.4822	11.9756	9.3644	11.8686
LOC110709911	8.1737	8.2946	8.8684	12.1031	12.3229	13.497	16.0094	17.8671	16.5725	8.4619	6.71	8.1404	8.4834	7.0248	6.5371	11.9769	7.4816	10.8283
LOC110688354	3.9061	3.2725	3.236	13.0673	12.0255	15.3015	21.8381	21.9673	22.8234	7.078	3.8002	4.9831	5.4133	3.1224	3.9261	11.9781	7.1086	8.6198
LOC110702077	8.4722	8.5145	8.4347	12.4026	12.5868	13.0415	9.5992	11.0207	10.5084	10.1315	10.8845	10.4796	11.3432	11.1289	12.3405	11.9783	11.122	11.9736
LOC110700192	9.3101	10.1894	8.6859	13.8496	13.7556	12.4158	13.4306	17.07	13.1995	7.8953	8.4295	8.8301	6.7209	5.8676	7.8717	11.9814	11.5917	12.3842
LOC110721511	16.7127	15.8488	16.6433	12.9087	10.4469	13.2337	7.2768	7.6818	7.9436	16.4445	17.1383	16.8723	15.1011	18.5953	17.4049	11.9816	15.9256	12.4894
LOC110735042	12.4789	10.237	10.3487	8.3604	9.2847	10.5717	6.975	7.9286	7.3517	11.642	7.8866	9.2755	8.8861	7.3278	8.6704	11.9843	8.0891	9.1477
LOC110696124	14.6622	12.2207	14.3435	9.581	9.4977	12.6026	8.2938	8.4736	7.2026	16.8078	10.7948	13.7982	15.855	10.2558	12.1543	11.9854	6.2682	10.0416
LOC110726667	10.3415	12.5067	12.415	19.5693	18.0228	15.7603	14.6715	21.2784	19.3642	11.1328	14.4132	13.9543	13.2674	14.6433	15.3577	11.9864	19.635	17.1187
LOC110707281	15.4018	14.3779	14.9805	12.7779	11.669	12.3535	9.3654	11.9587	10.3296	12.9655	14.7631	14.6003	11.5245	10.6268	13.1212	11.9866	12.964	12.1331
LOC110739251	7.2655	5.1816	5.7977	10.9173	10.5529	11.565	13.477	13.0044	15.2099	7.3902	7.6706	9.0279	7.7923	7.5486	7.1188	11.9896	10.5856	11.7749
LOC110734442	12.0501	9.5284	11.4675	14.9863	12.0638	16.3859	17.7377	21.4818	19.032	9.301	8.5352	11.1654	11.0483	7.3223	10.3957	11.9935	9.1263	12.5018
LOC110685483	12.7269	13.1755	12.988	10.2431	10.2167	11.2646	6.5137	5.5336	6.2364	9.3521	9.6477	9.6911	9.8758	9.5577	10.2447	11.996	10.6116	11.1015
LOC110724651	11.0494	11.448	10.423	11.9993	9.7761	10.2964	9.1575	9.6123	9.4925	9.9825	12.0384	10.8009	11.6088	10.622	11.3265	11.998	11.156	12.0607
LOC110714715	14.1544	14.5369	14.6075	10.9996	11.7477	10.3052	7.5874	8.701	8.2104	13.265	14.7217	13.0105	12.2451	11.4878	13.4089	11.9982	17.1468	12.5557
LOC110715979	10.3558	11.1285	9.9515	12.817	14.634	13.0932	10.9146	13.7861	11.3389	11.238	10.992	11.6715	10.4529	9.041	10.1529	11.9988	10.8102	11.7444
LOC110684294	9.0957	10.7081	9.0496	8.2145	8.7474	7.2393	9.8302	6.0383	6.6458	12.5561	18.8268	17.053	13.9863	22.6705	19.2317	12.0019	22.0554	15.5051
LOC110685939	14.6435	12.6757	14.3226	11.0355	9.4907	12.2963	15.1951	19.7197	18.4284	14.0061	12.6181	13.4338	12.9764	13.1295	13.6928	12.0019	14.057	11.9105
LOC110690978	13.022	11.73	12.7407	10.1119	10.5248	11.2392	9.4447	8.9424	9.5778	12.1327	11.1836	12.2835	11.9101	10.8372	11.066	12.0034	11.0165	12.4519
LOC110705789	10.6657	10.8246	13.0511	12.9921	14.8028	13.9038	13.9829	16.5766	16.361	10.6744	10.1232	11.157	10.5424	10.1497	11.3391	12.0049	12.5336	13.3223
LOC110711068	8.7814	9.8365	8.6455	12.5334	15.4113	12.4004	7.3732	7.1434	7.1554	7.0852	8.4952	8.4802	14.7236	15.9067	14.6281	12.0053	13.7995	12.935
LOC110697077	13.9611	21.3073	17.6468	18.8603	18.6078	14.6438	9.2979	9.5952	9.0876	13.2683	23.6096	18.9274	18.1288	32.965	24.8664	12.0055	24.747	18.5115
LOC110682274	8.6633	8.5338	8.2429	17.3054	18.5806	17.3836	14.1087	15.0842	13.9443	7.6217	6.978	6.9382	14.2147	13.4963	16.3057	12.0056	10.9342	12.4719
LOC110712363	8.3963	9.2561	8.7114	15.2562	13.1522	14.9945	17.4204	22.6045	18.6806	10.0475	10.5971	11.252	9.7417	8.9302	10.6951	12.0057	12.897	13.4478
LOC110706654	11.5805	12.1752	10.9918	11.4895	12.8844	9.9082	10.6712	12.0493	9.6664	9.704	12.1893	11.7495	10.7698	10.3408	11.7087	12.0059	13.7884	11.3086
LOC110693585	19.1705	15.4438	18.2966	10.6345	12.2257	12.446	8.2558	7.275	8.3309	13.6612	12.3379	12.6759	12.4612	12.0989	11.7542	12.0075	10.2982	11.0359
LOC110694121	9.7584	9.1301	9.7565	14.6865	15.7094	13.9786	15.5232	18.0038	15.3645	9.1276	10.1505	9.536	10.0577	8.8106	10.4597	12.0077	11.4419	11.7873
LOC110729159	7.5719	7.7763	7.4944	13.3254	12.5352	11.8512	14.0133	14.716	13.6274	7.8968	7.9005	7.7133	7.9784	8.4389	8.1777	12.0157	11.0231	14.3354
LOC110731326	7.5278	3.6222	5.6838	3.3439	4.0434	6.5008	5.8347	8.9815	7.2902	8.3357	5.6058	6.6397	9.8842	3.6267	6.0997	12.0179	5.6503	8.1383
LOC110711346	7.4549	8.2347	6.9032	18.1219	17.0761	19.3405	14.792	19.5224	15.589	9.1474	9.2736	10.069	8.5643	8.4096	9.8253	12.0199	11.4541	10.7249
LOC110701948	7.9787	6.7248	7.498	33.2179	26.343	33.6625	38.3073	45.8808	38.1751	9.5489	6.8286	8.5801	7.787	5.4535	7.6647	12.0232	11.4045	11.7102
LOC110708361	13.179	14.3257	13.3273	14.3991	13.8134	12.3485	13.1144	11.8103	11.4893	11.9678	12.1533	12.6014	13.0733	11.3034	11.0653	12.0273	12.9974	14.6388
LOC110738060	6.5066	5.8114	6.1572	13.1478	11.2723	11.2385	13.2706	16.4396	13.7146	8.4169	9.2081	9.5535	9.2592	9.0957	10.104	12.0273	13.0411	10.9834
LOC110693232	24.0877	27.0622	28.7056	15.657	11.7128	16.8298	9.8172	10.508	6.8035	14.5508	23.4064	20.933	21.2828	33.8344	25.2094	12.0285	23.0812	19.7296
LOC110729626	10.0226	10.3442	10.4055	11.743	12.0615	12.2905	10.4833	11.577	12.0079	9.46	8.7359	9.1522	9.8163	9.3723	9.6863	12.0307	11.496	11.6905
novel.4256	19.7592	19.8387	18.7347	14.5311	11.5608	13.0318	7.5829	8.551	8.9309	12.3553	10.1098	11.6107	12.0903	9.2128	9.4162	12.0307	10.1967	12.3085
LOC110724427	14.0125	14.6894	12.5073	12.9119	14.18	13.3266	9.942	10.7404	9.7429	11.6105	16.4036	14.0229	12.0444	14.0357	12.9551	12.0321	15.7911	13.353
LOC110688955	13.013	15.9786	14.588	13.4045	14.3262	13.7593	9.6262	8.6298	9.3708	9.5445	11.5789	10.1775	10.1863	9.7697	10.3494	12.0322	11.4077	13.3261
LOC110722710	11.6441	9.9478	10.984	8.5711	9.1122	10.689	10.3435	10.121	9.9475	13.3406	10.145	11.9034	12.426	8.6688	11.2219	12.0325	8.0221	10.5244
LOC110712122	10.6529	11.0963	10.1162	10.1906	11.6552	10.3885	9.5989	10.747	9.7135	10.7323	9.4652	10.57	10.0133	8.8181	9.7491	12.0334	13.2569	11.4482
LOC110687883	15.9878	13.8775	13.9844	9.6432	10.3427	12.6962	9.665	10.9872	10.6181	15.2353	10.8124	11.6349	10.758	7.911	9.8349	12.0385	8.7183	9.5728
LOC110714213	5.0243	4.7899	4.9897	14.8995	16.1058	14.1913	11.6119	13.0169	12.5543	3.8072	3.5143	3.7611	6.6433	6.5144	7.5237	12.0392	12.43	12.8948
LOC110719597	10.0851	9.705	10.187	9.646	11.1798	11.6356	7.9563	8.1517	7.5372	10.358	10.679	10.7752	10.787	9.1487	10.8635	12.0393	10.4115	12.2202
novel.2325	2.0925	2.2289	2.0823	22.6196	15.4417	19.1292	15.9811	16.6986	18.9057	2.1516	2.594	2.2661	5.7698	5.9123	5.8338	12.0438	12.9818	12.222
LOC110734356	18.9503	22.6733	20.1794	13.0707	12.2673	11.2411	8.2761	8.5939	8.1667	16.5373	21.7665	17.9016	13.8087	18.2198	17.3856	12.0446	17.6462	13.7315
LOC110700249	3.5131	3.8317	4.1018	2.0061	2.3044	1.8391	3.0718	2.1337	3.2824	10.8501	11.7636	10.1376	10.9668	10.3058	10.6671	12.045	10.9361	10.641
LOC110703445	4.6695	4.3751	4.752	12.8961	12.001	10.3767	14.6297	14.4139	16.1251	5.6639	5.4641	5.9879	6.6189	5.5208	6.0065	12.0453	9.5084	8.7513
LOC110731468	13.4614	15.0607	13.3121	15.1665	15.5001	14.1096	9.6454	11.622	11.0505	12.183	13.961	13.3894	12.6084	13.4802	13.0787	12.046	13.0823	12.4219
LOC110683669	6.8625	6.5446	6.28	16.5633	13.3329	13.0227	14.0181	19.5404	17.095	6.6814	5.8933	5.9786	7.0199	6.9483	5.241	12.0464	12.7162	12.1642
LOC110695050	9.9672	9.8353	9.3547	9.4941	9.7166	11.5074	7.357	9.1771	7.7761	10.104	7.0639	9.1593	8.7227	6.9879	8.2855	12.0472	8.0231	9.8355
LOC110724249	13.0105	13.8382	12.4945	10.593	10.348	10.4521	7.8403	8.5887	8.3668	13.3411	13.7297	13.7471	11.4204	12.2288	12.5759	12.0505	12.8116	11.6541
LOC110734427	8.1391	7.4493	9.2076	9.3558	11.248	11.88	10.1815	12.272	11.5346	10.2342	6.7428	7.6437	10.3108	6.4985	7.8569	12.0506	7.677	11.108
LOC110690030	9.6751	11.2193	10.6597	15.1551	13.9748	14.7312	14.1465	19.2414	16.8134	9.1849	12.4869	10.7464	8.192	11.9639	10.5588	12.0523	15.7792	14.7851
LOC110715490	8.0729	8.6969	8.7763	12.7706	13.6365	12.0384	14.2131	15.6265	13.5677	9.919	9.5771	10.442	8.6549	7.9053	10.1401	12.0523	12.3851	13.2138
LOC110733874	12.1589	14.4425	14.7688	22.9118	17.0898	23.398	29.5133	29.1315	28.7151	12.0922	18.9201	17.1114	16.0242	25.9055	18.025	12.0538	23.7281	17.4555
LOC110733360	33.0143	43.3217	41.3963	14.6567	19.5436	14.4715	4.6174	3.4027	3.2199	40.0628	54.9003	51.0901	36.3788	47.7779	50.1934	12.0539	14.0071	15.4598
LOC110718538	14.0378	13.1718	14.146	12.9329	11.3489	12.5547	9.7462	10.9923	9.8078	15.0464	13.4597	13.3641	12.7208	12.7357	12.426	12.0561	11.7447	10.6077
LOC110719683	16.1496	15.9874	16.6761	13.1867	11.9398	11.7301	10.7272	10.1888	10.4628	15.7848	15.1167	17.0274	15.6494	12.9259	15.4917	12.0561	12.5558	12.2686
LOC110693613	11.5209	10.2538	10.8069	14.0359	17.7391	15.7907	14.807	12.4901	13.2151	7.5693	7.8505	7.5659	6.4777	6.5034	7.3137	12.0578	14.0063	13.6314
LOC110708272	3.9096	2.7281	3.327	4.8981	4.084	5.3749	5.6425	4.9887	6.4596	4.779	4.0785	2.4131	5.1564	4.4061	3.5329	12.0593	7.9525	10.0865
LOC110713548	16.0796	17.145	16.1405	23.8605	24.7422	23.5986	17.3041	16.2482	14.8941	9.0183	9.0126	9.7313	10.5027	9.8652	11.5649	12.0633	11.6061	12.6808
LOC110714711	8.5597	7.8146	8.3665	8.1409	9.9536	8.7673	7.4182	7.4522	8.5821	9.0157	7.9918	8.025	8.8256	7.1466	8.4961	12.0645	9.2926	10.0757
LOC110696941	17.396	16.5792	17.0474	10.7478	11.7967	11.8072	11.4834	10.7432	10.9723	16.5918	16.6604	16.9428	15.9071	12.8275	13.6302	12.0673	12.2476	13.928
LOC110736888	11.205	12.1452	10.14	13.407	12.381	13.1175	13.7839	15.2632	14.5855	12.1563	8.6855	11.044	10.9682	9.8002	12.5852	12.0722	10.4191	13.2814
LOC110695409	9.1205	11.3061	11.674	14.8342	15.0827	11.8082	8.8872	9.2933	10.5957	11.6784	13.8392	14.3164	16.9624	13.3531	14.6032	12.074	12.1745	15.7529
LOC110735148	11.7679	21.9236	15.1033	16.8661	15.8822	13.8884	6.7728	5.731	5.5581	7.4187	11.6418	10.2274	8.0486	12.6103	10.556	12.0743	14.7994	12.5816
LOC110682583	11.9325	10.0145	12.848	11.1813	9.2958	10.5711	12.5062	12.2668	12.4157	12.3618	11.6692	10.2258	10.8418	9.299	10.4239	12.078	9.3042	11.5154
LOC110733822	17.8781	18.9253	18.9582	12.4611	12.5908	16.0979	13.4204	13.659	10.9588	15.9805	11.6474	12.9752	12.3715	10.5502	13.9926	12.078	9.6642	11.1452
LOC110700080	7.5201	5.3039	8.1948	7.2329	9.4106	11.0737	8.1077	7.4401	7.8109	7.9199	3.7216	5.2045	10.3682	6.5832	7.1919	12.0783	7.2625	10.2667
LOC110700366	22.7318	19.4116	21.9607	11.8711	12.0121	13.1319	7.9666	7.8641	7.9692	18.1064	15.9945	16.6026	13.8185	12.0614	13.5913	12.0808	9.6688	10.8443
LOC110740111	8.8538	9.4823	8.91	10.8503	11.6613	11.7238	7.8022	8.1528	8.6955	11.9291	13.1887	11.3338	13.7577	16.4191	15.4438	12.0826	13.4259	13.0224
LOC110722231	8.3227	8.0435	7.699	10.1291	14.1173	14.2464	11.5724	13.3968	13.4312	7.8091	7.5307	7.1578	10.2005	8.804	9.1057	12.0854	8.8366	10.0086
LOC110738731	10.8287	8.0467	9.824	7.7316	7.8769	8.4228	9.4133	8.0142	9.9359	10.9482	7.6726	9.5643	10.024	7.9349	8.8657	12.0894	7.762	10.0145
LOC110713900	13.9115	9.8096	11.4758	9.7062	13.0638	10.6078	18.4849	17.7366	22.5755	10.6242	7.7191	8.231	11.3413	7.2766	10.5862	12.0896	7.1917	9.6736
LOC110717339	11.5542	9.4651	9.2422	12.5866	12.1399	14.0231	12.5043	12.5169	10.7864	10.3136	10.962	10.3826	11.7431	11.2443	11.4154	12.0906	11.01	12.2785
LOC110731577	23.1096	16.6105	19.0235	12.9309	16.55	19.5285	27.3885	26.2315	27.0534	16.6811	8.9322	11.2359	12.7957	8.6967	8.8697	12.0912	7.8885	10.9837
LOC110714989	10.4928	7.5544	8.9132	8.5788	8.5527	10.5737	9.7439	10.3223	9.6393	12.2491	10.4343	10.5486	12.9043	11.3988	12.5509	12.0962	10.6169	10.2981
LOC110699211	6.865	9.1997	7.4744	14.8437	14.575	13.4808	8.1662	6.5633	8.149	7.996	10.9193	9.7815	15.0666	19.0204	16.6745	12.1013	15.6587	16.5933
LOC110709005	23.5087	20.8161	23.3553	9.3636	7.9838	8.0242	5.4356	1.907	3.8007	25.4593	21.7392	21.631	22.7394	20.011	20.7441	12.1038	9.8641	10.9881
LOC110717426	12.0268	14.166	13.3948	12.1825	12.3215	11.2477	7.8565	8.6097	7.4306	13.1939	14.6147	13.7982	11.4045	13.6442	13.6835	12.105	14.892	13.8724
novel.4013	1.0536	5.1577	3.4018	8.3074	6.0757	3.279	7.0512	8.1414	9.5283	8.086	22.8815	14.4327	9.8772	34.481	21.068	12.1092	60.0257	23.5318
LOC110710468	5.6418	4.5478	4.3415	3.7893	3.3728	5.2034	2.257	2.338	2.4607	12.1676	8.8558	11.4946	12.5043	9.4634	10.043	12.1111	9.7842	10.5294
novel.4431	3.2125	3.8065	2.8259	11.7665	11.0828	12.7995	6.4333	6.4259	4.5165	4.8454	6.5567	6.0922	9.5077	14.0487	11.4489	12.1118	18.2793	15.3097
LOC110728588	21.0236	27.7764	24.819	19.6147	19.4709	18.2836	16.1483	12.4987	12.7896	19.2291	18.069	19.9502	15.6829	19.1826	18.3127	12.1133	17.2578	15.6862
LOC110684002	11.8212	12.1844	12.2601	13.4038	14.565	10.9222	10.7603	12.2758	12.9928	10.1468	12.0025	11.3192	10.9624	10.8182	12.1389	12.1223	15.2314	13.9522
LOC110689814	11.209	12.4099	11.9687	13.398	12.2272	12.7919	10.4162	11.8108	10.4519	12.1184	14.5948	15.3832	12.1686	16.0892	13.9165	12.126	18.2737	13.8521
LOC110738137	12.1617	14.1779	13.5499	14.0484	13.8969	12.9229	7.7046	8.7557	7.617	13.2552	14.7208	14.4905	12.9694	15.0211	13.9964	12.1273	15.4503	14.8197
LOC110719867	6.1155	4.3677	4.6063	10.7105	12.6162	14.4082	14.1271	10.2832	11.9063	3.6595	2.6812	3.51	10.8949	7.8068	8.9245	12.1285	7.7781	10.8587
LOC110695666	6.9798	5.8091	6.2978	7.9876	7.5988	9.2046	5.5056	6.5038	6.0457	4.5119	3.1235	3.654	7.4645	5.3439	6.0965	12.1292	8.5041	8.9581
LOC110693684	10.4003	9.9609	9.9211	9.9966	9.6677	10.0437	8.2282	7.4566	7.4178	11.4733	10.7479	11.424	10.97	10.6659	11.2723	12.1294	12.2497	12.1009
LOC110691012	14.4389	16.3895	13.6957	14.987	11.9111	13.1727	11.0579	12.2877	12.386	16.0683	15.489	17.1735	14.463	14.8769	16.6975	12.1313	12.9768	12.8721
LOC110688343	14.8047	12.087	15.1205	12.377	12.2194	12.2745	14.0351	14.4751	13.8071	11.7958	9.6642	8.881	11.2751	7.1531	9.3886	12.1318	9.5804	11.275
LOC110731265	6.9281	7.9244	7.0173	14.5281	14.704	12.564	12.6916	13.367	11.7588	6.1368	10.6613	9.2395	10.496	12.7073	10.5117	12.133	15.9229	13.8498
LOC110725335	7.839	8.6671	6.3805	19.8296	18.5511	21.3478	24.5728	26.0376	20.9389	5.7879	5.6851	5.7129	8.0771	4.7758	4.752	12.1341	10.5217	10.3831
LOC110721772	20.2514	19.0132	19.982	12.5986	14.3122	14.0329	8.8067	6.4058	7.7559	17.0825	14.4481	15.9783	12.807	12.6357	12.9373	12.1357	10.9285	12.0449
LOC110732625	14.2975	10.5787	14.5507	12.6912	11.1755	11.79	15.2337	15.6054	18.8788	13.5841	10.2304	12.1593	9.1471	10.6348	8.8155	12.1378	9.2726	10.4191
LOC110688289	2.9151	2.6325	3.0816	10.467	12.8803	11.351	16.1428	14.9494	18.3374	2.1908	2.1886	2.7162	4.4806	3.7419	4.2785	12.1407	11.8136	13.4833
LOC110705369	7.307	9.276	8.2119	12.9887	11.333	11.6659	11.3011	12.2087	12.2904	8.6756	10.5218	10.4806	8.4646	9.973	9.5415	12.142	16.1995	13.8489
LOC110721915	23.4655	19.6695	19.8893	10.3646	12.274	13.5114	10.1931	12.5759	10.6343	17.5476	12.0104	14.7049	15.5194	10.7634	11.9062	12.1425	8.495	11.8952
LOC110710467	13.6484	13.0286	13.1441	11.5369	9.1236	10.3946	9.1103	8.3609	9.3431	11.5123	11.7574	10.2023	11.8339	9.9835	10.2956	12.1447	9.1065	11.596
LOC110716570	9.3135	8.1506	9.7158	14.886	13.9796	12.9483	10.8692	14.2163	13.4822	9.4246	9.6138	10.3814	13.1596	11.2734	10.7075	12.1448	13.59	14.3058
LOC110736637	17.6028	17.18	17.5523	12.6474	12.4327	13.4582	8.4953	8.5235	9.8083	16.0198	17.6854	18.8009	16.0675	16.6483	17.5875	12.1453	13.9162	14.7374
LOC110713866	9.8306	8.8519	8.3837	11.1166	14.3776	13.7613	14.8962	17.4708	17.3222	10.2158	8.448	9.2775	9.3126	6.1215	8.017	12.1459	7.3774	10.9599
LOC110738995	11.4344	10.4176	12.1363	15.1458	14.2618	14.2193	15.2272	15.6846	14.7215	9.0537	7.8734	8.2872	8.5928	8.0854	8.2639	12.1498	10.1193	12.8185
LOC110715091	13.3773	15.6307	12.1789	11.2206	10.0804	8.6938	6.9964	7.0667	7.2895	14.0756	13.2223	12.8048	13.0311	14.2	12.7674	12.1507	13.0361	13.164
LOC110699011	2.4891	2.7083	2.6071	18.3462	21.2807	16.7903	25.0226	29.5319	31.8293	1.0508	1.6806	1.286	3.256	2.9044	3.5511	12.1508	13.2204	11.7351
novel.370	3.501	4.4005	3.402	6.3791	6.3478	4.9897	3.6743	2.538	2.1933	5.5058	7.9625	6.4481	7.9314	14.3708	8.6546	12.1534	20.9407	11.1611
LOC110704023	3.9761	5.5655	4.661	15.2227	12.5104	13.1652	14.7568	13.7531	13.6154	4.2375	5.6597	3.9862	6.0068	10.3326	7.7894	12.1542	20.344	13.7521
novel.2834	16.8189	21.8794	21.1434	18.4543	16.6007	17.0513	8.8599	8.9528	9.0674	12.1076	15.3023	13.5215	11.6826	15.8983	14.2596	12.1559	16.3702	12.2595
LOC110701993	6.3218	3.7392	4.798	7.5003	7.2319	11.2483	13.2284	13.9306	14.2114	5.8936	3.7205	4.4175	5.4116	3.3334	4.1684	12.1572	6.6184	7.231
LOC110693935	2.4032	2.1276	2.4618	11.056	13.8614	12.6707	11.4104	7.8279	11.5588	2.2297	2.2367	2.5059	7.5396	6.5224	5.5583	12.159	10.3517	12.1236
LOC110695087	14.4979	14.1966	12.2415	12.6901	16.126	14.1768	11.0733	11.0059	12.6286	13.1659	12.6778	12.9203	11.5323	14.5273	14.4193	12.1609	13.1937	15.2743
novel.3928	9.2455	10.6572	10.8752	11.2422	11.1504	10.3782	7.1203	7.4687	7.7646	8.8101	9.3926	9.1855	8.5262	9.8382	9.1407	12.161	14.7013	12.7487
LOC110688317	17.6572	15.2909	16.7474	12.2896	12.0535	11.6342	9.085	10.991	8.95	13.9269	13.285	14.2735	12.423	11.6144	12.9558	12.1624	11.6213	11.8579
novel.4567	9.3686	11.2799	9.5165	8.5918	13.6701	10.9833	15.1745	13.9665	14.1813	8.1209	7.6206	10.5505	7.1124	9.2856	8.0478	12.163	10.4936	11.9358
LOC110706582	8.1805	4.7134	7.1789	8.0873	5.1617	11.6802	19.8276	16.8848	15.7715	7.6173	4.0711	3.4439	6.3481	4.0977	2.8255	12.164	6.2302	6.7163
LOC110734319	3.5173	3.233	3.6069	24.5681	21.345	26.192	29.6291	28.8579	24.2963	1.9064	2.2358	1.991	5.5483	5.2501	5.177	12.1644	12.1384	12.5638
novel.2992	0.4555	0.9312	0.544	8.6601	10.7068	12.3127	31.8273	29.0736	27.7551	1.1976	1.6105	1.5772	2.4679	1.5539	1.1447	12.1697	11.3404	12.0822
LOC110688249	9.8845	10.9584	10.9991	22.8053	25.9728	22.8298	20.8667	24.1748	18.02	4.8294	4.5829	4.9071	9.7276	8.4503	9.233	12.17	11.3916	13.1771
LOC110728801	8.6456	7.9377	8.7559	11.651	10.0277	10.6291	16.1378	15.5601	15.0701	7.4577	6.4417	5.7884	5.2301	4.3969	5.3664	12.1706	11.3314	11.3785
LOC110731456	15.1745	16.1684	14.0737	15.8243	12.137	14.9839	13.4909	18.4834	16.5233	14.6659	12.7775	15.5325	14.2907	15.9005	14.6914	12.1718	12.7214	13.4568
LOC110735073	11.8097	13.3073	11.3354	14.8902	14.3582	14.2507	8.7245	9.1032	9.1721	11.105	14.0316	11.918	11.044	14.6654	12.2117	12.1732	14.3323	12.0707
LOC110700611	3.761	1.9519	2.7017	13.8006	11.0958	15.7057	12.1336	13.245	11.8447	3.1707	1.7228	2.0378	5.494	3.7183	3.7022	12.1746	8.2842	8.5603
LOC110733285	8.2823	5.1325	6.1313	18.2372	16.7743	22.9305	28.3269	33.3597	29.5687	7.4437	5.3684	5.34	11.6819	6.5752	9.1086	12.1805	8.0386	8.7879
LOC110714729	11.1391	11.6807	10.733	8.9809	9.815	9.2992	9.2724	10.9393	9.8078	11.4282	11.2346	12.4153	11.5243	10.8628	10.8379	12.1807	10.3476	12.3587
LOC110705449	14.5535	16.5175	18.3635	11.7989	14.0895	12.8306	9.2295	10.6884	9.904	16.1612	14.3065	15.6364	13.6355	11.5982	12.6777	12.1837	13.1861	13.0932
LOC110728730	7.607	9.2108	8.5527	15.8683	15.1773	11.4651	8.9478	7.6735	8.097	8.0952	9.152	7.6838	8.5465	13.7519	9.0968	12.184	15.3153	15.6648
LOC110719489	11.9063	10.8443	11.1294	8.4424	7.0191	6.8018	8.9419	8.6262	7.0947	11.4049	13.0082	11.1302	10.8078	9.4398	9.9826	12.1855	8.7057	10.8256
LOC110704284	0.4422	0.5786	0.9251	0.257	0.8541	0.687	0.1424	0.666	0.3762	7.3252	8.0869	7.4041	12.2331	8.515	11.0594	12.1879	9.5071	11.995
LOC110719468	7.8749	8.8	7.8388	11.751	12.0078	11.1381	9.0997	11.1387	9.6823	8.6075	11.0258	9.7696	8.8672	10.2468	9.4477	12.1894	15.6122	12.9684
LOC110733925	11.4918	10.3172	9.3341	10.6704	9.5688	12.3086	14.2197	15.1144	15.5137	9.4505	7.913	7.618	9.7387	6.4862	7.5807	12.1895	8.5188	10.1465
LOC110718485	16.489	16.2992	14.218	12.3058	13.9541	10.8932	11.1652	11.1579	10.2269	16.1416	18.761	16.4691	16.1571	17.4671	16.2659	12.19	14.2274	13.5244
LOC110682208	7.8704	8.2789	8.6357	17.0849	16.6027	14.7356	21.032	27.0136	21.3201	7.6337	7.493	9.4991	7.9427	6.5803	9.2836	12.1915	12.3782	13.4415
LOC110683040	17.6002	17.1305	17.0772	13.5523	12.6294	15.2189	10.8098	11.1231	10.9923	15.5789	12.9981	14.7968	13.3197	12.3972	12.4934	12.1951	10.5013	12.4981
LOC110738217	9.5754	10.1243	10.1179	12.1112	12.1931	10.8621	9.7988	10.7808	10.6375	10.1042	12.2553	10.9379	11.2206	11.534	10.6613	12.1951	15.6682	13.553
LOC110688994	16.0384	20.2086	19.9916	9.5353	9.3533	9.8361	6.4539	6.4716	7.8395	15.3759	12.6364	14.4955	13.5419	12.0487	16.2822	12.1995	11.2836	12.4366
LOC110690886	17.5997	16.6865	16.1311	10.2744	9.2626	10.084	8.1698	9.3265	8.7847	17.4783	13.7325	13.0221	18.7736	15.0391	16.4974	12.2001	10.6781	11.3697
LOC110695493	14.8706	13.5366	14.8849	11.7707	11.5499	12.5068	12.841	14.2262	13.3641	14.2764	11.291	13.2452	11.7151	10.6909	10.6562	12.2017	11.9697	12.0065
LOC110721092	17.8915	17.0692	18.1916	8.5785	9.6742	10.7647	4.6683	4.1023	4.4273	16.4232	16.5015	16.3198	15.4906	14.7867	14.8436	12.2028	11.7918	12.4424
LOC110736387	15.0576	15.3055	16.5536	11.3529	9.2849	11.5215	8.8807	6.0489	6.4896	13.9659	12.647	14.1506	14.5815	14.6075	13.5072	12.2081	9.5762	10.7102
LOC110720234	3.7633	4.0196	4.6356	3.9468	5.1902	4.5471	3.6627	3.2509	4.1046	3.905	3.4248	3.4631	5.0131	4.3642	4.3632	12.213	9.5518	11.6667
LOC110696030	18.7808	20.6505	19.8726	11.9611	11.5544	11.3494	6.7285	6.4078	7.1904	15.129	17.441	16.4088	11.6858	13.0097	13.9095	12.2136	14.0054	13.5989
LOC110688680	9.0713	10.6289	10.2109	7.3102	7.453	8.3208	8.9825	7.161	7.8003	12.4664	9.107	11.23	11.3923	7.5224	10.3657	12.2143	7.7188	10.0736
LOC110703726	5.9965	4.9717	5.5389	18.3436	14.3859	16.6494	17.6264	17.6335	18.4554	5.3647	5.1786	5.2276	6.7905	5.5263	6.855	12.2205	11.3546	12.6361
LOC110726747	10.5765	10.8797	11.0938	14.4136	15.4313	16.0413	12.2157	14.5129	13.3393	10.3654	11.0178	10.3968	11.6217	10.847	10.8154	12.2253	14.3991	12.6522
LOC110725730	13.359	13.923	14.2275	12.8609	9.1692	10.0134	12.8652	18.4559	16.7406	14.3368	17.8103	17.6896	16.3607	15.5086	15.029	12.2261	14.6819	12.1279
LOC110692419	4.5528	4.757	3.6743	7.4716	7.1711	5.3081	4.7499	4.9198	6.0532	5.769	7.9224	5.4763	6.6497	7.8956	6.9716	12.2269	17.9536	14.3015
LOC110683298	5.7969	3.3605	4.6552	11.0375	10.444	13.1724	18.9054	22.6784	24.1039	5.7017	2.9284	2.9671	5.2745	4.1028	3.5221	12.2299	8.3271	10.186
LOC110722706	15.179	18.09	16.0723	17.2989	14.6298	15.045	11.2378	14.4394	12.5496	13.7434	19.1662	17.0505	14.0288	16.508	16.5167	12.2325	14.1536	14.5849
LOC110706819	15.4539	18.507	16.5483	13.9453	13.391	13.0786	11.9006	12.5865	11.6058	16.8953	17.6146	18.6726	14.085	17.209	17.0817	12.2335	14.6202	14.408
LOC110717946	16.6074	13.8143	10.6222	10.7888	10.5493	10.0271	13.1142	13.7011	12.4721	15.946	9.4397	13.1368	11.4176	8.6729	9.4638	12.2335	6.787	8.7196
novel.2216	2.7001	2.7366	2.8295	5.5212	7.1	7.9	8.6739	9.1825	10.4902	4.1146	2.4406	3.4117	6.5271	3.7049	3.5349	12.2335	5.2972	8.9972
novel.3633	7.1654	9.277	8.8954	12.3404	11.4037	13.7633	7.6891	9.1223	7.4979	8.0087	6.7587	8.821	8.6894	6.1491	9.2931	12.2342	12.4518	14.9068
LOC110706297	0.436	0.857	0.8432	13.3075	12.3321	11.9881	35.4675	50.3148	45.0196	0.2822	0.4976	0.2654	0.607	1.1703	0.7416	12.2349	11.1536	9.0293
LOC110682265	9.9737	9.7212	8.6337	10.7614	11.3491	12.0715	8.7402	10.9556	10.5096	8.1854	6.9793	7.3976	7.7112	7.0182	7.3126	12.2374	9.1007	10.394
LOC110706946	8.0613	11.0725	8.3302	15.5449	13.6764	12.8037	15.3337	18.1254	6.5206	4.5005	8.5325	8.0633	18.2539	32.903	19.5959	12.2389	27.1649	17.5034
LOC110702580	9.9128	10.9649	11.3463	14.405	15.6454	12.544	12.6864	14.5056	14.3813	6.8226	9.4963	9.6618	8.4291	9.831	10.157	12.2407	12.0554	12.6199
LOC110723190	10.5598	11.9572	11.2598	32.4737	28.5139	29.8512	19.4948	21.8102	21.3649	5.3423	5.103	5.5163	5.9756	6.1023	6.3055	12.2449	13.6045	12.2858
LOC110687805	5.8962	5.6784	6.3074	9.8802	15.0688	11.5491	10.6322	12.3812	14.0592	7.3443	6.7957	6.9332	10.2724	7.5834	8.2257	12.2471	9.6071	11.8661
LOC110709700	14.2589	14.7198	13.8157	14.1091	15.5512	14.3003	12.8589	12.3826	12.5227	13.0627	13.5848	15.1959	13.5483	12.8532	14.0104	12.2496	15.6543	13.5755
LOC110730963	14.5103	8.5214	11.8494	11.5522	9.0951	12.8169	11.6024	13.5792	11.6131	9.8265	5.9099	6.6071	9.711	6.2599	7.8006	12.2519	7.4065	8.4563
LOC110726763	11.7262	12.9679	12.0912	16.3373	16.5555	14.915	11.6754	13.3841	14.3755	13.2164	14.9879	12.8911	10.9165	14.059	12.7214	12.2617	16.1716	14.2004
novel.848	15.328	14.8257	15.2263	15.1849	14.1994	17.6348	13.0923	11.2007	12.0113	9.2341	7.5921	8.3009	9.7592	7.2774	8.1395	12.2619	11.4001	11.8655
LOC110688958	18.1768	25.632	21.4058	19.2798	17.2666	16.2664	13.0874	9.0969	9.5169	13.8488	16.2906	15.091	14.3419	17.5115	15.8859	12.2716	17.9614	15.9288
LOC110703436	6.0946	5.2886	6.4326	9.6553	9.1666	9.1331	10.0272	8.5145	8.4652	5.9492	4.4741	5.2056	7.7254	6.1488	6.8757	12.2785	8.4694	10.3855
LOC110719528	5.0252	4.7533	4.0602	7.3984	11.2145	7.9632	6.6218	6.5947	7.5351	5.0423	4.2123	4.8482	7.226	5.7967	7.1513	12.2797	12.0985	11.3539
LOC110719796	9.8559	9.0502	9.8153	8.2941	8.5415	8.5501	8.835	10.2263	9.2633	11.9317	10.0086	9.5965	11.4413	8.5673	9.7453	12.2827	10.14	11.4153
LOC110693518	12.7892	14.9538	13.6254	17.0373	15.8338	15.3636	13.373	14.2557	12.0743	14.5209	15.9023	14.5117	13.4897	15.0259	15.046	12.2875	13.8949	11.8339
LOC110717601	11.1639	10.8161	12.398	13.2234	12.8972	11.5425	9.2067	8.5469	9.3273	11.9528	10.8634	12.227	12.5595	10.3174	13.6993	12.288	9.7333	13.4867
LOC110692109	11.0905	13.1435	12.491	14.414	14.6896	14.7611	13.4162	12.9669	14.8335	9.9184	9.0002	8.5708	10.9167	11.039	9.9761	12.2881	13.5205	11.8855
LOC110726729	0.5527	0.5432	0.2565	45.1082	43.3269	38.3868	97.4852	122.145	96.42	0.3577	0.5717	0.4486	0.4657	0.5135	0.5342	12.2893	11.121	11.0583
LOC110739925	24.2628	16.5953	19.8212	6.9446	8.4131	9.6664	5.4432	4.0444	5.5694	23.7219	10.3001	14.8292	19.224	8.4089	13.6367	12.2899	4.6356	10.3962
LOC110701268	7.9357	9.1955	9.098	16.0372	17.5155	13.9812	12.5721	14.0617	12.2752	9.3542	9.8548	10.3834	11.0287	9.8579	10.8229	12.2903	13.7698	15.27
LOC110733525	15.6255	17.8852	18.7092	13.0169	15.3925	14.0526	11.332	12.9149	12.0733	16.3947	15.8462	17.8248	15.6929	14.4748	15.6645	12.2903	11.3403	13.1956
LOC110687399	11.6239	11.9938	11.2335	13.3577	13.5157	12.8696	13.1712	13.7483	14.3794	9.9317	11.0855	12.1832	8.5142	9.4483	10.2948	12.2928	14.2288	13.9707
LOC110686378	7.6465	8.5858	7.8654	14.4115	13.9226	12.7389	11.1253	13.9948	11.2982	6.0068	6.4092	6.0941	6.3405	6.5295	6.6217	12.296	13.9319	13.3032
LOC110729740	7.8849	6.5953	7.4908	6.5523	6.4347	7.5369	7.9707	9.6036	9.0862	7.1026	6.9953	6.6574	13.332	9.3371	9.9957	12.297	9.4894	10.7192
LOC110738453	8.2132	7.7534	9.2674	10.7557	10.9993	12.0932	15.918	15.7366	14.8481	10.0992	7.938	8.4316	9.0192	7.9818	9.195	12.2985	9.9644	11.4689
LOC110686042	23.1397	22.7463	21.3262	15.6429	16.0307	12.0781	16.9209	20.0599	18.6075	18.8417	15.4727	17.0726	14.7747	14.1366	17.6982	12.3024	16.1068	16.0364
LOC110724150	12.0415	12.218	11.597	10.8455	10.9442	9.6262	10.4981	14.2388	12.3307	13.5086	13.6618	11.5861	10.7913	10.2386	11.9971	12.3065	11.5582	11.182
LOC110713706	18.1349	11.4047	15.935	1.1848	1.2858	1.4807	0.8144	0.7018	0.6116	37.3882	29.6816	25.3128	19.4556	16.5353	15.4442	12.3068	10.6324	11.7869
LOC110711012	13.7349	6.7142	8.7966	5.3265	7.5999	8.7739	8.5379	10.5795	12.6101	13.5283	6.2867	6.7337	9.1347	6.3802	5.8611	12.3093	4.5858	8.0146
LOC110734221	12.5107	12.478	12.8134	10.2158	11.7966	10.8279	11.2189	10.2929	11.621	12.1359	10.6914	11.6292	11.0748	10.3267	10.9315	12.3114	11.0098	11.0639
LOC110688402	11.4603	8.9527	9.4596	6.033	8.0631	8.8329	11.5247	10.1274	10.8434	11.1276	6.5451	7.5365	9.5402	6.0391	7.4575	12.3116	6.604	7.9455
LOC110711605	13.2555	13.6781	13.1148	13.2875	13.3301	12.2237	9.0191	10.3805	10.9854	11.7285	13.0071	11.7114	11.8071	13.0256	12.4081	12.3117	14.5476	12.7091
LOC110704486	16.3188	18.8118	17.7352	38.1197	47.9102	40.672	35.9499	32.234	33.3603	10.7356	10.4673	10.5161	10.5476	10.5241	10.806	12.3123	12.4197	12.5401
LOC110738207	5.5287	8.9357	7.4542	12.1734	15.6897	14.1964	11.5272	13.1875	15.0939	6.5085	7.4978	7.3075	13.4785	13.2478	12.4861	12.3132	13.3026	14.6797
LOC110733837	8.9056	10.0225	8.8055	18.8618	17.2522	17.5565	21.9999	20.3454	19.0905	7.7988	10.7789	10.2873	9.3937	12.6314	10.2327	12.3145	19.1877	14.9203
LOC110724122	6.1758	5.0438	4.2108	9.0833	7.8867	9.8719	10.398	9.3731	11.1176	4.1654	4.1737	3.7343	4.4583	3.4652	4.464	12.3152	7.8941	8.7204
LOC110732613	57.9314	53.9147	57.5755	7.9547	9.0638	9.8192	3.7816	2.5393	3.5974	61.9585	63.6141	58.2575	40.7873	41.8239	40.6472	12.3163	10.8326	13.9436
LOC110734244	13.3565	18.0098	15.5997	16.0825	14.2689	12.3389	7.9645	10.7438	8.5509	14.2509	22.403	21.5031	14.7367	21.1612	19.6149	12.3174	16.7186	14.2615
LOC110686202	8.906	7.354	7.9203	9.905	10.4092	12.2109	13.4668	19.4361	14.5647	6.9617	6.284	6.5574	7.4183	5.3238	6.8897	12.3195	10.636	10.7011
LOC110712553	11.0481	12.4707	11.9441	11.3952	11.9869	11.5653	8.7832	8.7966	9.2708	11.8665	14.016	13.7253	12.0257	13.4969	12.9204	12.3205	12.5582	11.8953
LOC110735219	12.9607	9.292	8.0925	21.1935	20.5899	17.8359	34.6543	48.3302	43.9959	6.4307	2.6201	3.4568	4.7393	4.2318	5.9888	12.3219	9.7163	10.4268
LOC110689324	9.5532	9.1559	8.4226	12.827	9.6235	12.3229	14.8162	18.0181	16.1021	10.434	10.6796	10.0715	9.0877	10.1004	8.9527	12.322	13.5945	11.3086
LOC110710502	12.655	12.5036	12.1184	9.7405	10.5971	12.0547	10.6272	13.2372	11.9981	13.7128	10.6936	11.4499	11.0909	8.9783	10.2063	12.3225	9.972	11.542
LOC110718560	17.4171	13.357	15.5449	11.5502	13.357	12.84	11.5196	10.0314	10.8645	13.5513	9.6658	9.8301	12.6616	8.1479	9.3484	12.3225	8.8529	10.3701
LOC110692855	2.8422	3.6197	3.8825	21.68	21.5501	15.158	24.7702	34.9462	29.3359	1.9038	3.3261	3.1674	4.5604	5.2763	5.0872	12.3242	16.6699	11.707
LOC110715003	18.501	19.3852	19.6875	11.0997	9.3803	10.3953	5.6671	5.8385	5.8039	15.8634	20.0869	17.8303	16.0785	16.7244	17.9184	12.3288	12.5691	12.0128
LOC110707248	9.015	12.1452	10.3544	16.2807	19.0587	14.9502	10.9795	12.4119	12.828	10.5354	14.5966	13.3983	12.798	20.1314	15.7886	12.3304	18.2202	13.9962
LOC110716726	9.8032	10.5432	10.285	13.4197	12.4045	12.0787	11.4618	14.2009	12.7302	10.508	9.5404	8.5426	8.8925	8.4474	8.6295	12.3306	10.9559	10.7263
LOC110738077	11.2672	10.0617	9.3895	8.1608	8.2163	9.6192	11.8637	11.9346	11.6674	10.5972	7.3099	7.9207	8.4286	7.8457	7.1332	12.3338	8.0145	8.9565
LOC110689820	10.7123	16.9971	11.5172	18.0883	19.6943	13.2026	12.4809	12.35	11.142	11.017	16.0174	13.8671	12.7719	21.9441	17.0502	12.3385	23.3939	14.3923
LOC110686364	9.0502	14.1571	10.3139	21.1425	18.9971	15.6908	13.7646	15.0014	16.0778	10.8879	17.4395	12.7091	11.4612	22.7768	13.4308	12.3391	31.7037	18.5102
LOC110686820	8.0687	7.0159	6.7138	9.1377	11.2673	11.0196	10.8768	8.397	10.1407	8.4454	6.0973	8.3087	9.4189	8.0163	8.7407	12.3419	9.8649	10.3984
LOC110698266	13.0405	14.3776	13.8005	12.4596	12.4908	12.9893	9.1308	8.5734	9.0186	13.717	14.0802	13.7137	12.8195	12.7338	14.1508	12.3427	13.4507	12.8429
LOC110722853	6.3808	7.7008	7.2302	17.2928	16.3334	12.9945	19.8735	14.1006	15.9261	7.1937	9.9247	7.5821	9.0759	13.8483	10.7903	12.3435	20.0794	13.8401
LOC110721835	19.4954	16.4478	18.5308	12.8015	15.0928	16.9997	9.6752	10.1089	10.5388	14.3581	11.3254	12.043	11.4542	8.784	11.0671	12.3436	9.3521	10.8882
LOC110720855	13.6244	9.5039	12.0998	13.9419	14.194	16.1218	17.962	18.3553	17.1977	9.7956	6.3933	7.862	10.1128	6.181	6.8057	12.3457	9.8156	9.689
LOC110714156	10.0015	9.3045	9.0221	9.9209	9.1887	13.0017	14.727	14.7476	14.5207	10.2382	5.5499	7.656	9.2248	5.5914	7.5828	12.3459	7.2391	10.249
LOC110721191	13.8208	15.8584	15.3032	13.5452	12.5859	12.2407	11.2335	11.3067	11.5234	14.7366	17.4918	16.289	13.2724	14.3075	12.9428	12.3469	16.2374	14.7632
LOC110731722	10.0395	11.7648	11.4179	13.2817	11.0517	12.5468	10.8258	11.7926	13.1271	10.7591	12.1278	11.759	14.1577	11.965	12.9487	12.348	12.2012	13.475
LOC110729145	5.0878	4.2194	4.5586	10.3835	12.1863	10.8177	11.5396	12.5914	13.1216	5.48	5.5113	5.9481	6.906	6.6523	7.5081	12.3515	8.6716	10.8482
LOC110732996	14.2758	15.8458	16.0985	12.3626	13.6779	11.786	8.2811	9.3969	9.2138	16.8144	20.4169	18.7419	15.1645	18.1004	17.7609	12.3521	17.8234	14.7053
LOC110730935	7.3179	8.0782	8.4214	12.2732	11.134	19.8833	15.2202	15.1521	10.4491	6.4104	6.3302	6.4439	12.5669	9.7557	8.238	12.3525	9.9916	12.3265
LOC110733198	21.2565	19.6401	21.114	12.0862	12.3856	13.5621	11.9231	9.9056	11.7222	17.2134	12.1003	13.5969	14.151	12.4898	13.7399	12.3526	12.8157	12.7398
LOC110704738	3.1572	1.9868	1.866	6.7388	9.6535	8.8065	6.4993	5.7045	7.8817	2.7475	2.2449	2.2686	9.3868	6.8512	8.1111	12.3544	8.3688	9.6385
LOC110711740	14.1979	13.051	14.008	12.5712	12.237	14.3581	11.7877	12.4878	11.6631	12.5345	10.045	11.6108	10.9902	9.0097	11.3586	12.3591	9.7239	13.0509
LOC110685462	16.0563	12.0992	13.8013	8.5753	9.3302	10.8223	10.4926	13.1684	13.855	13.6848	9.3868	10.8676	10.2601	7.0896	9.418	12.36	8.4669	10.5921
LOC110681906	3.6535	4.2074	4.3081	9.9607	12.8838	11.6203	10.0019	12.4194	14.9779	4.2435	5.1228	4.4941	7.3353	7.1191	6.8297	12.3611	9.7216	9.5174
LOC110716292	20.2171	12.4108	14.3013	7.9249	9.1795	10.6116	12.042	7.1808	11.1369	14.0417	9.993	7.8053	11.9335	7.7029	10.1455	12.3629	7.8644	9.3743
novel.4881	15.2219	16.1183	15.0653	10.4568	10.55	11.1937	5.7502	6.1906	6.2938	15.1633	17.7313	15.3175	13.3772	15.3941	14.5663	12.3636	14.5693	12.5161
LOC110721921	9.7487	10.0566	9.7053	16.1323	19.1776	14.7115	12.2868	11.0426	13.8934	9.925	10.4768	10.2376	10.6215	12.9918	12.6419	12.3668	12.5319	12.5335
LOC110729595	10.2732	12.414	11.8165	13.3907	11.984	13.7281	14.4047	14.7396	13.2574	13.2307	11.8972	14.0387	14.0044	13.4811	14.5022	12.3669	16.8813	13.6676
LOC110724121	14.7538	14.8054	15.0494	11.8357	10.9205	11.1641	12.8149	13.7427	14.2709	11.5946	10.8949	11.5752	11.8264	12.4369	12.0092	12.3691	11.4298	10.8933
LOC110736455	12.4916	10.7586	12.9558	11.5195	10.1704	12.3289	7.9504	7.4701	8.2578	11.9848	10.3718	12.0901	10.6542	11.8429	11.3897	12.3715	9.2969	10.4752
LOC110707340	15.9498	10.4529	13.9082	9.8307	8.8512	10.9303	12.8517	12.0268	11.4289	17.2069	12.006	13.5465	13.459	10.2412	13.1459	12.3725	9.6556	10.2064
LOC110711176	22.2796	22.4039	23.4834	18.126	20.9107	21.3415	11.7399	11.8264	10.7821	13.1349	14.2662	13.8645	13.5097	12.367	13.0145	12.3746	11.1618	13.4622
LOC110716707	3.7314	3.2691	3.2931	9.0922	11.3841	10.955	10.8784	9.4246	10.3968	3.7726	2.6833	2.9463	5.4402	4.2583	5.243	12.3753	9.6147	10.0075
LOC110731544	2.7822	0.9479	2.7763	18.3293	17.6831	23.3367	50.7015	51.2129	55.8647	2.1773	1.3999	1.593	2.835	1.6016	2.1461	12.3768	8.4261	9.802
LOC110738021	13.2403	6.4084	8.9489	5.18	5.9663	9.0392	7.7255	4.2698	6.7909	10.9385	5.0735	5.2562	12.0369	5.3134	6.8694	12.3769	4.7684	6.3082
LOC110717838	9.4118	10.3355	8.6106	12.4383	11.6059	10.4688	11.8299	14.5047	13.6733	11.1111	13.1781	13.4636	10.12	11.5634	10.6284	12.3779	16.6031	13.6541
LOC110695511	6.1452	5.0555	5.1297	17.8135	17.5489	17.4047	20.2935	23.2853	22.2293	5.7293	4.8434	5.4224	6.4933	4.7067	6.1607	12.3788	11.0057	10.5113
LOC110684083	19.5766	20.9096	20.0076	47.6722	13.2983	77.4264	20.16	25.0619	11.3336	21.7607	19.3567	22.4574	23.1603	27.7147	24.6031	12.3833	13.8375	13.2277
LOC110712783	11.0124	8.841	10.1629	9.4818	11.3029	12.9685	11.1975	11.546	12.0149	10.0967	7.111	9.0713	11.9869	8.6639	11.1643	12.3835	7.8402	11.7638
LOC110728959	12.2465	11.2576	10.98	5.4798	7.5363	7.7285	4.9216	4.6405	3.4862	8.4547	7.0808	7.6577	10.8266	8.7658	9.0107	12.3846	12.1427	12.2576
LOC110684043	12.8624	10.5693	11.387	7.2072	11.1766	10.0652	12.6749	9.7672	11.7009	13.6643	10.0853	11.2513	12.3299	10.3501	10.4982	12.3856	8.1735	11.5553
LOC110697312	9.9097	9.8794	9.8561	14.9607	15.4324	15.8055	13.8165	16.1415	17.6474	11.5612	11.1254	11.653	11.7572	10.9606	11.1369	12.3857	11.537	14.0153
LOC110738226	10.5341	5.9936	7.9065	10.3657	9.2273	12.9612	21.0279	17.8752	20.2394	8.4159	6.7607	5.0193	6.7966	5.525	6.1286	12.3862	9.9391	9.0454
LOC110739000	16.7818	18.1962	17.2765	15.6699	14.3612	15.4017	12.4932	11.9526	14.3045	19.1952	15.7929	18.7149	15.3913	16.0193	16.1726	12.3904	14.1654	13.132
LOC110705448	11.5516	8.0327	8.9741	12.0279	14.1551	17.6184	18.012	18.0582	16.6905	13.2425	8.5425	8.9673	12.4805	6.9844	8.9558	12.3915	5.8356	9.7747
LOC110696740	15.1519	18.5751	16.833	11.1511	11.5434	10.1241	8.17	8.1161	8.4286	13.579	18.687	16.7839	12.8009	15.7004	13.7985	12.3937	17.9568	14.7153
LOC110728601	6.538	6.0772	6.0567	15.2891	14.8409	17.0302	24.2523	26.6268	22.6104	7.4752	7.1612	5.9323	7.91	5.9576	6.8031	12.3956	10.9759	11.7133
LOC110691296	8.5952	8.3822	8.1951	10.73	12.8318	12.814	10.8584	12.4249	11.9074	9.6482	8.5706	9.2462	11.6819	9.0685	10.0455	12.396	9.3959	11.3893
LOC110736308	11.352	14.5766	13.6865	12.5995	9.8733	9.9453	9.8897	10.0705	10.4246	13.7213	15.255	13.8484	12.3898	13.702	14.2838	12.3963	13.7169	12.9845
LOC110710421	7.3898	7.3102	7.4892	10.9152	15.0922	12.5237	9.3459	9.8373	8.2925	6.2497	5.7324	6.9579	6.269	5.4715	5.9842	12.3969	9.5793	11.7435
novel.4863	4.3438	4.1661	3.7335	4.8302	9.6305	6.5698	4.6048	2.6475	5.2741	6.6899	4.9862	5.0648	8.0019	7.3107	6.9819	12.4068	13.986	12.2422
LOC110698770	7.3526	8.1759	8.2611	13.6072	11.4976	12.309	14.4583	16.9608	14.1425	10.0598	9.0154	8.7961	9.3055	8.6401	8.0305	12.4071	12.1919	12.0441
LOC110720111	9.6131	11.9876	10.4012	14.8276	16.3351	14.7643	12.9473	15.9878	14.4898	11.1514	16.5672	12.9819	13.5211	15.6984	14.9328	12.4086	17.0199	15.6539
LOC110723103	32.4258	40.0248	40.1867	141.096	110.804	109.591	190.907	199.378	181.35	5.8851	5.197	5.1521	4.1945	5.2098	4.5358	12.4137	13.1432	14.9789
LOC110706928	10.5404	11.541	10.2519	11.1436	12.415	11.6985	11.7833	12.0674	13.6827	9.7177	12.7999	12.4679	10.5903	10.9809	10.8847	12.4168	10.3467	11.965
LOC110725191	18.2533	18.0757	19.5589	6.793	9.06	7.2558	6.3951	6.1846	6.7917	19.8898	24.9627	23.8298	17.3418	18.495	18.3755	12.4241	13.0565	11.622
LOC110707872	14.4322	14.2424	14.4245	10.4485	10.7207	11.0975	9.3847	10.548	10.2452	13.8786	14.8751	13.8192	12.482	12.5585	13.5563	12.4265	11.2759	12.3262
LOC110727003	5.5526	6.0139	7.2749	8.8113	7.7574	8.2838	4.4175	4.0513	5.4275	3.7856	5.7511	5.1961	9.3287	13.5595	10.4453	12.4286	28.203	14.9234
LOC110689314	22.2021	18.9729	19.3967	11.8123	10.6481	12.6569	8.9377	9.1514	9.0311	14.0195	9.5477	12.0841	10.8752	8.4208	9.5108	12.4307	8.4947	9.7966
LOC110687876	16.6063	14.3041	14.864	11.8734	11.0854	14.1502	9.6509	9.9074	9.7803	13.0237	9.9659	10.6995	13.3639	8.8106	11.1483	12.4352	8.1728	10.2592
LOC110693645	11.3238	11.9187	11.266	9.8314	9.9846	9.7464	8.9478	7.7069	7.5629	13.1481	10.3963	10.9941	13.7638	12.8111	12.2849	12.4363	10.9778	11.0945
LOC110685161	12.1746	10.2839	14.8468	10.4285	11.2051	12.1642	9.2067	11.4295	10.7212	12.4109	9.2019	9.1164	14.1204	7.166	10.8055	12.4435	8.6097	11.1667
LOC110688327	15.2924	19.5097	15.945	29.557	33.9069	23.7683	21.1988	21.8008	23.602	10.721	14.3108	12.4088	10.443	14.2357	12.404	12.4441	18.001	17.5479
LOC110735011	17.6797	18.4708	19.7341	10.1519	13.6781	9.4856	9.7971	7.7344	8.7739	18.9822	22.0187	21.9243	22.1257	28.7981	25.8758	12.4447	15.2356	15.663
LOC110704640	8.4074	9.3566	8.1289	13.1454	14.5282	9.3971	11.9392	9.5931	14.4141	5.7955	7.0135	8.3062	9.7399	6.5348	9.5925	12.4465	14.6619	14.5161
LOC110693624	11.7361	12.0373	12.1598	9.9844	12.008	11.9234	11.1501	13.2396	11.8715	14.7314	10.5163	11.0328	10.5903	8.8049	10.7675	12.4471	9.6382	11.6541
LOC110722050	10.283	9.8068	10.0764	14.1913	15.6144	15.8887	18.6738	22.0581	21.2577	9.3382	7.9868	7.5737	11.0507	8.1388	8.7309	12.448	10.3291	10.2534
LOC110691902	16.3937	18.1909	17.9836	16.3897	17.8678	17.4386	9.7508	9.4294	9.81	14.1307	13.4455	13.092	14.0935	12.3378	13.9113	12.4518	12.0445	12.6542
LOC110702672	8.5233	10.3164	9.5634	11.6732	10.2512	10.0987	8.8434	8.6201	10.826	11.6294	16.2282	12.9703	12.1473	21.9725	11.3314	12.452	24.8602	13.7457
LOC110704555	11.6105	12.7918	11.5497	12.6432	12.1461	11.255	8.2139	10.238	9.2104	9.1622	12.5045	10.4226	10.9344	10.2119	11.0556	12.4574	13.2303	13.086
LOC110685385	9.9152	10.1914	11.2012	13.724	16.1283	12.2122	9.8327	11.2222	13.4722	8.5485	9.29	7.8112	10.4655	9.9083	10.9794	12.4576	12.3304	13.2292
LOC110682110	11.6161	9.7331	9.3864	6.7108	8.924	9.8737	9.3589	6.8968	8.7119	12.945	7.7658	9.1829	11.4493	6.6467	8.8487	12.4582	6.2857	8.9436
LOC110693755	6.0106	6.6268	5.7392	6.7605	8.9047	7.1973	7.3105	7.1189	6.8221	4.8135	5.9023	5.6119	5.9022	5.831	6.5166	12.4615	16.5069	15.3469
LOC110724696	19.8088	20.2751	19.9675	9.9001	10.9462	10.6862	7.4094	7.7115	8.4447	20.5974	17.7424	21.2935	18.3124	14.7925	16.5629	12.4648	11.0508	12.349
LOC110696586	7.4613	8.2871	7.8178	14.0566	11.6994	12.9769	9.3865	7.8679	8.5046	6.2524	7.0965	7.0329	9.7632	9.3274	9.4818	12.4684	13.5829	12.5288
LOC110736269	12.442	11.3622	11.9296	9.8465	10.5774	11.7592	7.5221	7.4895	8.1057	12.098	9.5858	10.4247	10.4435	8.5789	9.9007	12.4696	9.421	10.5896
LOC110724848	11.6441	11.4886	10.4757	12.5735	12.7379	11.9997	10.9915	9.2151	10.7354	11.9749	13.5905	11.9554	10.4668	12.1443	11.3665	12.4698	15.3756	14.1132
LOC110712114	5.666	7.2316	6.8702	19.0236	16.1532	17.8199	16.5128	17.1506	18.0503	3.9792	5.9487	5.5991	7.4472	8.5431	9.418	12.47	15.6819	13.5485
LOC110725157	6.9452	7.61	8.0353	15.3869	14.7552	14.9663	17.0103	19.6308	17.4499	6.3674	6.0796	6.7129	6.8167	6.7609	6.6569	12.472	15.0788	12.3218
LOC110726768	14.2305	14.7607	15.9536	11.9263	12.705	12.2342	10.9866	10.211	11.3795	15.0743	14.4265	15.2177	13.6454	11.8653	12.5989	12.4729	9.5053	12.6987
LOC110707887	14.611	14.8552	16.8643	10.0509	11.743	10.8543	11.6579	9.1524	11.0379	14.7521	10.2467	13.554	13.5489	11.7914	13.5578	12.4735	8.4921	11.7272
LOC110701070	9.9309	11.2603	9.8564	13.8278	13.0656	12.3934	14.2257	17.576	18.0408	9.1205	12.0009	12.093	12.0244	12.4861	13.9832	12.4737	18.4021	14.427
LOC110690773	12.2054	12.9288	14.6493	16.6818	21.8825	11.5805	8.1993	4.2017	8.6664	8.306	8.7439	10.0153	11.2036	13.8137	11.0455	12.4745	14.753	12.3926
LOC110690537	19.2675	18.6507	19.0565	10.0859	12.3781	11.2415	7.7356	8.4782	7.7756	18.9781	17.4889	17.2572	16.6425	17.0546	15.6676	12.4752	11.3985	12.0182
LOC110700071	9.0741	8.7721	7.5224	8.2853	8.9139	9.6403	11.8212	12.6907	11.3115	8.5931	8.6188	9.3512	10.2752	8.1491	10.314	12.4754	10.2792	12.1201
LOC110693278	4.2931	4.0615	4.3258	12.0215	17.9615	13.3412	12.7986	12.0446	13.1723	4.3806	3.7759	5.0574	9.9893	6.744	8.3256	12.4756	10.1883	12.3373
novel.3777	10.7147	11.8504	12.0122	11.8653	14.6321	12.9977	12.395	12.1311	12.5726	11.3873	9.2982	9.7762	15.5706	12.106	11.8327	12.4763	10.4557	13.585
LOC110718615	6.4819	8.161	6.5836	15.571	14.9272	11.631	13.0417	21.6347	17.1258	9.2088	15.1857	8.6438	8.5254	12.9239	11.4122	12.4806	24.6655	14.8084
novel.2001	4.2105	3.9665	4.2149	12.5789	13.4043	11.8332	15.4596	17.3302	15.515	4.7338	3.3106	4.6407	6.4133	5.2601	5.9483	12.4815	7.673	8.3403
LOC110707878	23.6919	20.1765	22.3207	22.7771	21.4388	24.6551	27.4378	19.7726	23.1971	14.3104	9.6634	11.6327	16.6234	11.6689	12.8162	12.4827	7.2941	11.5038
LOC110700487	12.3654	9.7405	10.5163	8.8384	8.3043	9.9268	9.9408	10.2906	10.9246	12.731	9.1654	10.2138	11.7655	7.4895	9.2496	12.4857	9.3537	12.0688
LOC110701302	10.8714	10.4853	10.6092	12.5224	12.9175	14.4872	11.7558	12.5697	11.0867	11.8341	9.6824	11.149	12.3844	9.9644	11.842	12.4866	10.498	11.0752
LOC110690365	9.2885	9.6388	9.3177	13.7491	13.1399	11.2708	10.4581	15.3736	14.8992	9.0135	9.0072	8.7488	8.6566	10.6549	10.7953	12.4873	14.047	12.9578
LOC110694712	3.899	3.8179	3.9395	12.6853	13.1866	13.3687	14.1574	19.615	13.8394	4.1491	4.8357	4.6708	4.8576	4.91	5.3818	12.4873	11.7702	10.9627
LOC110737725	6.1592	3.13	4.6195	3.6967	5.396	5.0675	14.507	15.098	14.1197	9.2378	8.4541	9.4243	14.2198	9.6828	12.0319	12.4883	13.2968	10.0989
LOC110688213	11.8404	12.2069	10.9434	14.2686	14.8055	16.0362	15.3641	14.6458	13.9226	13.1356	12.3193	11.0186	11.4489	11.3603	11.4256	12.4895	13.2322	10.8408
LOC110714004	12.3219	12.7498	12.9485	12.3403	13.4658	12.0334	10.4057	8.2077	10.0665	11.8931	15.3084	12.0462	13.0699	15.7703	14.6637	12.4952	16.1034	15.492
LOC110729407	7.4252	7.403	7.7786	14.4489	19.3726	16.0822	17.0402	13.0135	16.7557	7.3411	6.4439	6.3059	8.244	9.6954	7.6706	12.4957	13.2892	11.6487
LOC110686645	13.4519	13.7865	13.8287	13.8896	13.7506	13.5011	13.2943	11.2131	10.8966	12.3797	12.5409	12.8308	12.3137	12.6346	12.648	12.4962	12.2667	12.0288
LOC110709728	19.0946	20.916	20.2188	8.8011	8.5004	7.2678	4.2256	4.7726	5.4207	22.2532	31.688	25.5701	17.6326	26.9012	25.2141	12.4966	20.5044	15.1532
LOC110732768	8.5484	11.1205	11.7737	16.5933	16.3872	14.8459	13.6992	19.4884	18.318	8.8342	9.7168	10.1399	10.3395	10.9455	10.3812	12.4977	14.5239	14.3675
LOC110693797	8.0704	6.0575	7.5592	10.8495	12.1018	13.0762	15.4139	19.5899	21.1898	8.242	6.0092	7.0753	7.1826	5.6042	7.0948	12.4996	8.3331	10.7951
LOC110699301	14.2654	16.0979	13.3357	13.1917	11.6236	11.2806	12.8101	13.4937	14.843	14.9232	20.1752	20.6048	13.1552	17.6676	16.2151	12.4999	16.8551	17.3659
LOC110732309	12.0083	14.5607	14.5104	17.2047	14.4783	14.0639	13.0819	14.5462	13.1862	13.2734	13.1674	15.8387	13.3737	12.3168	15.2824	12.5021	14.0315	13.7509
LOC110714571	12.3271	15.1037	14.1977	12.4759	12.4086	12.6259	13.8894	15.2524	13.5719	13.4457	14.2266	14.5539	13.3874	17.5485	14.9315	12.5073	15.2031	14.9904
LOC110705170	9.4585	10.3577	10.0619	13.4184	13.2149	11.1849	10.859	12.8425	13.5489	7.4817	10.0599	8.7693	9.2545	9.2248	10.8963	12.5087	14.2815	14.8585
LOC110696058	4.6008	5.448	5.6726	19.3654	23.9104	20.7822	21.6921	29.0329	28.9336	4.6197	4.6979	5.0962	10.5311	9.3643	10.3717	12.51	10.7422	12.476
novel.3869	16.7063	22.6355	18.5552	14.8982	13.457	12.2805	8.2897	5.7485	5.8106	14.9828	26.8442	21.785	14.5363	25.0929	19.6799	12.5115	25.1061	15.5599
novel.3977	11.0801	12.6395	10.4587	19.0222	17.6271	11.0807	11.0174	10.1435	10.8408	5.5851	10.3797	8.2134	9.9059	16.7482	13.6076	12.5152	24.684	17.0489
LOC110691894	5.4127	4.5401	5.176	20.1775	19.2268	23.8739	30.4612	35.2591	28.4971	7.9063	4.7108	6.7358	6.4226	4.0694	6.2959	12.5172	7.4642	9.4061
LOC110707517	13.0326	9.5366	10.9366	9.6434	8.2509	11.8198	11.9872	11.4097	13.3899	9.6707	8.436	7.7763	9.1292	6.2846	7.1664	12.5174	6.7134	8.3605
LOC110738140	10.815	9.5291	9.896	11.2686	11.3318	10.2102	9.2629	11.2356	9.8032	5.1376	6.2611	6.0021	12.2861	16.7751	13.5733	12.518	14.8954	9.9914
LOC110718873	14.9534	9.7429	13.2808	8.934	9.8426	9.284	8.8567	8.7275	11.0545	15.5964	11.5551	11.185	14.2128	10.6714	11.7443	12.5198	10.4864	10.8554
LOC110727210	8.1862	8.9303	8.5287	15.4777	13.2553	13.9699	10.9632	12.8496	11.9369	7.0605	8.9867	8.0706	6.8038	8.5211	7.4545	12.5202	15.8132	13.8273
novel.3121	12.8952	11.9912	13.69	11.1296	10.8489	9.51	11.0966	9.3012	10.7253	13.0819	10.7012	11.1848	10.5675	9.9973	12.0321	12.5202	8.7489	13.485
LOC110729635	11.469	12.6274	12.5054	12.1337	11.9263	11.7685	7.7999	6.0236	7.0372	10.96	13.9247	14.2913	15.5301	17.6828	15.2479	12.5245	14.602	14.7992
LOC110724964	13.5076	12.6748	13.6217	9.9691	8.9784	9.1366	10.5889	11.3756	12.856	16.7488	13.1757	13.4027	13.3938	13.0926	11.7406	12.5264	12.3615	12.9168
LOC110682078	10.9275	11.7389	10.6137	11.6641	13.0222	12.2158	8.8286	8.8172	9.8296	11.0454	11.6048	11.0975	12.3038	12.106	13.3518	12.5273	12.8127	13.166
LOC110694092	16.3761	15.3629	15.8894	10.4471	10.7234	10.1612	8.2058	9.1069	9.079	16.1595	16.2615	16.3344	15.158	13.3524	14.4777	12.5291	12.26	12.8009
LOC110697573	13.4164	17.2373	16.0784	12.2204	12.6553	10.5488	11.4349	13.1319	9.95	14.618	18.7956	19.6198	16.6395	17.0538	18.5165	12.5304	17.3841	17.2009
LOC110693635	9.1459	11.5392	9.5716	10.5879	11.2523	11.5025	13.2032	14.3373	12.5452	11.0604	10.283	7.5646	10.6175	9.794	13.5306	12.5311	10.6488	9.5205
LOC110729384	6.4282	7.5013	6.1653	20.0544	24.168	23.8993	12.9407	9.7838	14.0876	3.1927	2.3794	3.1496	25.2097	21.031	22.2706	12.5349	11.1743	12.8599
LOC110708626	17.209	13.1464	15.2668	10.0268	14.077	11.1487	8.0913	9.9606	10.1164	15.9555	13.6132	15.2114	15.4594	12.2856	14.0227	12.5359	9.3325	11.8292
LOC110689417	12.09	12.6902	12.268	15.5671	15.9281	14.8364	11.717	14.4766	13.5075	9.3824	11.1439	10.6548	11.4559	11.5129	10.9159	12.537	12.9682	13.7735
LOC110732990	8.0218	8.8382	9.4837	19.9805	19.9564	20.9375	17.2072	20.7233	17.5828	10.7339	10.1112	10.9653	11.1826	10.0681	10.6954	12.5379	10.6664	13.3084
LOC110737394	9.2121	9.1699	9.8134	14.4409	13.0915	15.5739	16.1068	14.916	13.9184	6.6233	6.6002	7.8675	7.4755	6.6699	7.3478	12.5382	10.1699	11.1315
LOC110719388	6.0624	7.6298	7.0619	13.2396	15.4093	9.9846	14.0773	11.6992	15.2738	6.0611	7.8214	6.74	11.71	15.8857	12.1764	12.5383	17.6421	14.0482
LOC110716005	12.0049	10.617	10.8166	8.4081	8.9715	9.4531	8.665	9.5975	8.703	13.2866	10.1595	10.8995	12.6573	9.054	10.8329	12.5409	8.7816	9.6832
LOC110738241	8.5967	6.5391	5.9648	14.0178	13.8609	14.5276	15.3213	12.8995	16.6287	6.3746	5.026	6.7389	8.231	7.5724	9.0203	12.5409	14.2034	14.3531
LOC110695936	6.8422	8.3912	6.9803	10.5577	12.8142	12.2055	7.5956	7.6884	7.7474	10.4738	11.5291	10.3366	12.2679	12.9332	11.8912	12.5439	13.9399	11.9442
LOC110683502	16.175	16.454	16.5778	14.8618	13.7646	16.2008	12.6761	15.6776	15.3685	15.0114	8.985	10.9982	13.2378	9.6538	10.5541	12.5472	8.6079	8.8429
LOC110687869	16.6643	14.8427	17.4184	15.9319	13.5071	17.3109	21.7305	21.2124	21.4242	14.3752	11.6888	12.6581	14.3605	10.1053	12.7967	12.5472	9.0808	11.665
LOC110690732	4.2899	5.6759	4.2424	14.0657	13.5433	12.6836	19.4685	18.5949	19.1178	4.9011	4.3537	4.0027	9.0806	6.397	8.7435	12.5472	9.4247	10.3966
LOC110694672	12.9382	19.1689	14.1437	20.3405	16.3478	15.1253	11.4705	10.6629	11.0445	9.7924	17.8316	15.1093	13.0796	21.2599	16.8155	12.5493	23.2758	17.8529
LOC110695651	12.7793	14.4875	12.6878	14.6006	13.9197	11.923	14.0553	16.2212	14.7076	13.0454	14.7597	13.7183	13.5115	13.9098	13.4253	12.5503	15.2608	14.2081
LOC110725866	14.2632	12.7893	14.0769	9.9662	13.0687	11.778	12.9089	11.6148	11.9214	14.6883	12.5338	12.3306	15.1149	11.4101	12.3955	12.5521	10.6557	12.0771
LOC110714270	11.736	16.0304	14.0885	21.0464	16.9445	16.6454	15.7349	16.7496	15.3876	10.2497	17.6488	16.1632	13.9515	20.1921	18.8231	12.5547	19.6182	18.4978
novel.2504	2.1314	4.2099	3.0705	32.1936	35.8379	26.8445	24.5718	25.6987	26.535	2.6654	3.7926	3.1405	4.8836	10.334	6.6876	12.5553	29.203	18.6369
LOC110695000	6.2484	5.7801	6.1084	16.719	12.2277	15.0345	12.895	19.3096	16.4208	6.3546	6.3281	5.5711	7.7141	7.1443	7.1488	12.5571	12.9311	11.0703
LOC110713852	3.5942	4.0634	4.2396	4.0841	3.1669	4.78	2.9495	3.8479	3.9824	7.9998	7.5693	7.2398	6.1611	7.891	6.3593	12.5572	18.3424	12.6565
LOC110734229	8.298	7.0741	6.4065	19.0915	19.5907	17.6381	24.7186	28.9967	24.2423	4.0966	4.719	3.6852	8.6228	6.7709	6.8121	12.5573	9.7214	10.9278
LOC110708382	15.5586	13.9134	14.0787	12.816	12.4959	12.0708	14.2232	11.6831	11.2175	11.8204	12.5627	11.5501	11.591	13.5054	13.1897	12.5581	16.0051	14.4462
LOC110739071	1.1808	1.5821	1.6288	23.2032	17.4095	21.8219	31.5534	33.0623	34.8711	0.8054	0.6658	0.8208	3.0399	3.5121	3.3761	12.5607	9.6858	12.6986
LOC110716064	15.4878	16.7427	16.906	12.007	14.7601	12.6846	7.8967	8.9478	9.2955	15.8813	17.0715	17.313	14.9394	15.1865	15.8298	12.561	12.6323	13.9458
LOC110724124	12.6437	14.7596	11.5113	10.6019	9.976	9.1976	10.148	8.3451	10.2853	12.5507	13.4542	14.6213	12.8772	14.5373	13.6113	12.5635	14.4513	15.3327
LOC110702519	7.935	8.273	8.1999	17.4484	16.4604	17.9859	13.0361	14.5531	12.7649	8.3177	7.4685	7.3704	10.3207	8.8412	8.9639	12.5668	12.2173	12.7975
LOC110700361	5.7973	6.8329	6.7341	15.3935	15.9355	15.3208	12.7713	11.6242	12.1284	6.2796	6.6461	7.7959	8.2676	7.5304	7.6996	12.5689	12.5837	14.1421
LOC110701064	10.8953	10.3274	9.8131	12.8234	10.8402	10.7948	12.511	13.8625	14.7702	11.5254	9.6903	9.2651	11.4738	8.1881	10.0438	12.5716	8.3906	12.1893
LOC110739656	7.0949	8.0903	8.1183	13.3435	14.1563	11.5454	11.5535	10.7595	10.7715	7.1133	6.2068	6.3384	6.2926	6.5353	6.0962	12.5718	14.4612	11.6199
LOC110691947	13.526	14.3534	12.6938	15.4145	14.6499	13.6967	16.2026	16.7248	15.3832	10.8151	10.8485	11.4718	9.6499	10.5665	11.1471	12.5732	13.7506	13.6746
LOC110694091	11.1543	10.7121	9.8156	11.7778	10.756	11.67	12.4765	15.1251	13.2996	11.6742	11.195	10.4648	10.2032	8.9157	10.1421	12.5733	13.1225	12.1818
LOC110693612	12.4255	13.8088	13.805	13.1354	12.7459	12.6104	10.606	10.9021	11.0257	16.0509	15.7808	15.6823	13.3183	13.9024	14.0152	12.5796	13.8218	12.3993
novel.4906	14.1785	15.3918	14.9477	13.2822	12.4753	13.5666	13.0952	13.3812	13.8079	13.6739	13.6191	14.5998	14.0831	12.7033	15.1358	12.5803	12.4672	15.5098
LOC110735120	8.7438	10.3647	9.6668	10.1555	14.8622	8.044	8.6497	9.1437	11.6579	7.81	11.2893	9.7816	12.0304	18.4877	16.149	12.5815	22.5599	17.6608
novel.1076	3.0874	3.0708	3.3037	2.1049	1.8726	1.2661	2.3761	2.1329	3.325	13.468	13.4472	13.5926	13.1995	14.6305	13.6147	12.5824	15.0074	13.614
LOC110698316	10.3533	13.0201	13.1777	12.878	10.4342	10.5616	11.3697	12.7547	13.7478	11.5269	13.6073	12.4469	12.0402	12.2883	13.2407	12.5868	12.5528	12.3166
LOC110735517	19.5168	17.1003	17.5747	12.0013	11.3567	12.0243	11.9616	12.7861	12.7006	17.4294	15.2893	14.8898	12.5535	12.0339	12.8769	12.5882	10.9263	11.9215
LOC110688210	16.3133	15.8024	16.1612	11.4189	14.3103	12.5336	12.2399	13.1438	12.3359	15.2641	14.178	13.666	12.9544	12.7568	13.392	12.5908	11.3259	12.7971
LOC110683605	13.0939	19.1021	16.5444	17.7902	12.6667	15.3175	13.029	12.0995	13.6294	16.8461	19.4049	18.2964	13.6744	17.5943	14.3336	12.5942	15.4037	13.9053
LOC110733654	12.6271	13.5518	13.895	10.8094	10.5845	12.1635	7.9734	9.4382	7.9126	13.2989	14.6764	13.2973	11.307	11.2126	11.7139	12.5985	12.1355	12.2934
LOC110721632	13.0133	15.2459	15.4245	10.2465	11.3551	10.3188	8.8602	8.7757	8.5742	13.5354	16.3767	13.4479	11.9253	13.3845	13.5471	12.6005	16.4001	13.2415
LOC110691888	9.9363	9.1863	9.4204	9.9773	10.6518	10.9924	14.5359	12.7936	14.8063	8.9493	6.3185	8.9495	8.9717	6.3589	7.8545	12.6007	8.2519	9.3515
LOC110681884	12.8824	11.1293	13.2155	10.5507	11.0428	9.7238	9.0748	10.3423	10.1653	11.9212	11.0146	11.1512	10.153	7.5215	10.7279	12.6039	12.8089	11.7307
LOC110731750	11.2583	16.8684	14.4874	13.8443	14.2265	12.2053	9.4056	9.2471	10.042	11.0347	14.8786	14.2908	12.1032	15.202	13.6178	12.6056	18.035	15.6007
LOC110683378	15.7708	17.6275	16.9501	8.507	10.0051	8.9454	5.0501	5.7539	6.6269	18.0705	19.7642	19.5778	17.8819	18.874	19.1413	12.6074	12.3706	13.8775
LOC110715448	14.5366	16.1209	15.2551	11.4903	10.1634	8.849	7.6993	9.0443	8.4678	14.8235	11.9612	11.2288	11.9448	11.541	13.6727	12.608	12.9486	13.8564
LOC110734336	17.5315	16.3246	17.0637	11.241	10.1123	11.4317	8.5755	7.6892	8.8239	15.5668	14.032	14.0921	13.4507	14.1775	14.4927	12.6091	12.5593	10.2252
LOC110719645	11.6529	12.9057	13.1148	14.0469	15.3906	13.6113	11.0452	13.2024	11.9328	13.2222	16.2149	14.0649	12.1849	13.5947	13.149	12.6095	15.3011	14.7425
LOC110734261	12.0113	12.7752	13.069	8.792	10.2313	11.1107	9.8484	11.4491	10.6474	12.5436	11.3639	12.3948	11.6218	9.4226	12.4267	12.6109	10.8007	11.8678
LOC110736757	15.7129	18.8608	15.161	17.6495	14.8459	13.1515	13.6842	12.1146	15.2406	13.0753	20.404	18.0357	13.5589	21.1399	18.518	12.6126	18.8957	16.999
novel.3317	1.4264	2.2542	1.6787	65.2075	67.3044	48.5177	85.5378	114.655	107.906	0.9173	1.2007	1.0853	5.3578	12.5542	5.9891	12.6129	41.2783	21.9918
LOC110701136	10.2145	12.4395	12.1433	12.3821	13.3731	14.8876	12.3439	12.3245	12.2785	7.8888	8.6241	8.2715	9.4563	8.7492	8.5147	12.6132	11.121	12.1835
LOC110721176	7.8259	11.8475	9.2186	16.5741	13.5084	11.5175	8.0277	9.0724	7.5627	8.7341	19.7417	14.4563	12.2239	24.4981	16.7624	12.6139	23.1234	15.5076
LOC110726384	18.2389	25.1319	22.2174	14.8048	14.5105	11.1306	7.1072	7.5644	8.8131	25.4924	34.0663	32.6212	21.6478	31.2946	27.6581	12.6164	19.0849	16.0527
LOC110737434	15.0466	16.709	15.5212	14.2844	14.412	15.9171	10.3554	9.3306	8.523	15.1493	13.2027	13.5708	13.8971	12.8019	13.2862	12.6166	12.8974	11.9993
LOC110703652	14.4578	14.9171	14.9515	13.76	12.8621	13.0476	9.6732	10.2072	9.7088	12.75	11.7001	12.5999	12.2062	11.8447	12.9562	12.622	13.6831	13.7337
LOC110728776	9.7176	9.2946	9.5355	29.1662	24.6416	27.6357	23.7885	22.3408	20.5799	7.1439	5.804	6.2752	8.1155	8.0606	8.6652	12.6234	12.4913	12.3636
LOC110739701	8.4688	9.7328	8.6759	20.8304	21.0088	15.4694	15.2423	14.6821	15.2862	8.6842	16.4581	12.0316	11.5083	29.4794	15.3093	12.6245	33.8858	18.0147
LOC110718603	3.2566	7.0868	3.8034	30.7772	23.118	19.8104	14.9647	19.2798	20.0172	4.5498	9.1893	8.1597	6.6377	15.9159	11.7557	12.6262	28.5963	17.5446
LOC110708053	23.8806	31.8466	28.8745	11.8245	14.0449	11.0069	5.3285	5.7316	6.0394	23.7238	31.5657	29.0449	21.8746	26.8152	26.0748	12.6265	17.2207	14.5547
LOC110686818	8.8304	9.6103	10.8091	15.104	10.0736	14.2214	10.7212	8.9125	9.7008	7.9398	7.9232	8.6226	9.1483	9.2552	9.1462	12.6279	15.1141	13.2165
LOC110683365	11.9792	12.3151	12.3661	5.6542	5.5984	7.0776	7.3065	7.1001	6.8974	15.3065	11.6682	13.0582	14.1172	8.5479	12.0208	12.6282	8.1415	11.5469
LOC110718225	12.069	11.9146	12.4488	14.9997	13.5036	14.423	10.7766	10.0273	11.0398	11.0801	9.2799	10.011	12.5227	12.1314	10.6145	12.6345	10.1345	12.0749
LOC110709175	6.6074	8.6142	5.7229	19.5162	14.8623	14.7812	18.5034	21.1307	18.376	8.2308	13.6794	9.4501	9.4278	22.0303	10.626	12.6347	31.4424	14.7552
LOC110717483	7.0865	7.1263	7.7483	10.1398	11.9915	10.3544	12.2783	13.9422	14.613	8.15	8.8701	9.2966	9.6566	9.7938	10.7571	12.6354	13.9998	12.6701
LOC110730858	11.3319	8.6019	8.4158	7.5117	9.5361	11.6798	12.8573	12.7684	14.3582	14.0295	8.4064	8.3756	8.8315	7.2177	8.3314	12.6366	7.7475	8.7652
LOC110702420	8.0351	7.1329	7.4853	8.9931	10.2749	10.9859	12.9522	12.5347	11.4577	9.356	6.2988	8.3417	10.6843	6.2749	9.0567	12.6389	7.9112	11.434
LOC110698534	14.7856	10.8523	12.4438	6.9732	9.2187	11.2101	11.8204	13.993	12.4519	14.8487	9.7085	11.1398	11.958	6.9155	9.3358	12.6398	6.1142	10.5134
LOC110724291	3.5267	3.7422	2.8395	10.0948	9.5936	12.4139	8.4651	9.3736	9.4575	2.6489	1.9468	2.2372	7.0733	4.784	5.4575	12.6406	9.9143	10.3258
LOC110710496	12.4988	11.2047	11.7866	12.3131	13.7295	13.4687	14.3279	15.0626	15.4273	11.7164	9.0225	9.6143	11.5346	8.5725	9.7443	12.6411	8.9073	10.657
LOC110693562	10.1178	9.0732	9.1183	11.6657	11.1843	11.1719	14.3471	14.2083	12.7674	12.2418	6.5797	9.4103	10.3886	7.1846	9.3332	12.642	9.6413	10.1132
LOC110703651	11.8543	10.5743	12.1763	11.6084	11.368	12.2247	10.7549	13.6145	11.4136	11.3511	9.7356	10.813	10.345	8.4478	9.5993	12.6492	11.1583	13.2593
LOC110711762	0.0228	0	0.0229	25.8369	31.256	18.3481	42.8689	30.3408	46.3284	0.1065	0.0423	0.0601	2.4197	4.1787	2.954	12.6501	16.8576	10.3648
LOC110734301	13.7082	14.5831	14.1288	10.4537	10.4445	9.9127	7.0222	6.34	6.6496	13.993	14.3023	12.7527	12.5729	13.1905	13.8123	12.6528	14.437	12.898
LOC110708239	11.9075	12.2535	10.8393	15.1448	14.1392	13.9277	11.9768	10.9032	12.3061	15.8716	16.5786	13.7445	15.954	19.8536	16.2207	12.6545	14.1697	12.2663
LOC110716471	14.8611	11.1926	14.5525	9.9764	8.3521	10.6672	13.2494	10.7267	12.4992	13.9786	10.4995	12.2162	9.7743	9.7974	11.8675	12.6575	9.5828	11.4892
LOC110684866	12.2975	10.477	10.2813	8.3098	7.7678	10.4108	11.5012	12.8118	12.3525	11.9261	7.8453	9.6808	9.9833	6.5507	7.1138	12.6581	5.8527	8.7111
LOC110705063	14.1368	13.7598	15.4832	12.7365	12.4661	12.171	15.8698	16.0863	15.7807	15.9256	14.5805	15.1415	15.3772	13.9704	14.7043	12.6604	11.8371	12.6685
LOC110711487	11.6502	9.6694	10.2635	11.5862	10.7966	11.2823	11.4755	12.7112	12.6208	12.262	11.4237	12.5981	10.1846	9.3691	9.822	12.6609	12.2175	12.4784
LOC110691040	9.7918	14.4967	12.9098	16.53	15.7512	15.0918	9.5895	9.5928	8.2	11.2651	13.9467	13.2675	11.0215	13.6145	13.2972	12.6625	17.3021	14.8669
LOC110716365	71.5116	140.623	102.426	25.8394	23.4508	19.9884	6.628	3.1435	3.5417	49.7815	147.134	96.9576	53.0821	150.971	86.7322	12.6634	43.38	28.5605
LOC110709947	18.189	18.6995	19.2148	14.3137	13.1888	14.6526	13.1202	15.4676	13.4626	13.6726	13.7597	13.7301	13.2441	11.9195	12.8942	12.6641	12.6863	12.8179
LOC110732265	10.0298	8.8526	10.4295	13.2192	14.1278	15.5441	10.9202	9.1666	11.9661	7.6713	6.0892	6.4565	8.0516	5.7455	6.0678	12.6647	9.1607	12.5327
LOC110720982	15.2123	15.582	15.8306	12.3724	11.7811	13.9688	10.0202	10.5197	9.2786	15.6417	11.8452	12.0673	13.1646	10.9561	11.5382	12.6659	12.5631	11.8056
LOC110682434	6.4556	7.4466	8.2887	20.9175	18.4268	16.9561	14.0471	19.0348	14.297	7.4674	8.112	7.2348	7.931	11.3757	10.5176	12.6663	16.2433	14.0421
LOC110735215	0.1996	0.34	0.2007	58.7266	45.4325	44.7689	71.9307	51.1217	100.093	0.2954	0.2622	0.6727	3.0416	4.1367	1.7051	12.6692	17.1316	15.8307
LOC110735640	8.6886	7.8096	7.3913	9.4868	12.6873	12.6531	9.9606	11.1915	9.9886	11.5385	9.8806	10.6836	13.9704	11.2295	12.004	12.6713	9.796	11.6846
LOC110730384	9.686	10.876	8.8982	9.3443	13.5989	7.439	8.7886	10.1351	12.4681	5.4411	9.6186	7.6469	13.0632	17.145	13.094	12.672	16.7734	12.2502
LOC110711855	12.8882	11.2757	13.3687	11.4571	12.3631	15.2331	9.986	9.7883	10.7201	12.2339	10.825	11.5037	12.4358	11.1981	11.8422	12.6721	9.4783	11.4074
LOC110730922	12.1408	14.9361	13.3	13.5169	13.7495	12.4832	8.497	9.8048	9.5819	15.3156	19.6762	19.0063	15.3924	17.5305	18.4699	12.6726	15.2475	15.5254
LOC110690289	11.8741	10.2094	10.4959	9.5947	8.1825	10.9412	13.1025	10.578	11.3236	12.3908	8.5523	7.8308	11.2927	6.8822	8.7073	12.6736	8.326	9.0816
LOC110702101	14.1052	18.2894	16.61	20.0809	19.2983	16.9818	16.2567	16.9817	15.3104	16.2221	20.2303	17.2614	17.7859	22.4805	18.1207	12.6739	18.4919	18.0929
LOC110721216	9.8196	12.3732	11.5491	9.0903	8.5661	8.0372	5.7911	8.6912	9.582	12.2557	15.3965	14.0292	12.2189	11.9434	12.6361	12.6762	15.8828	13.4508
LOC110720164	17.8126	21.1917	18.0515	14.4057	13.8915	14.259	9.7588	9.8852	9.0944	13.6172	15.013	14.8671	13.6974	13.3855	16.6337	12.6773	13.426	13.778
LOC110719465	7.9713	8.4498	8.2565	14.3803	15.3612	13.3722	13.4831	16.1804	15.8815	7.4512	9.9824	8.9378	8.4286	10.2972	9.5936	12.679	16.9182	14.4366
LOC110736989	14.6475	14.7591	16.204	13.9088	11.5739	12.9693	13.2411	16.1427	13.6658	12.6495	11.9964	12.9131	11.2249	9.6473	10.3438	12.6859	10.941	12.5656
LOC110705178	14.2187	12.9449	12.7661	8.4662	10.6134	7.1655	5.9029	7.7368	7.907	13.9834	14.9626	13.831	13.3502	14.0732	14.0581	12.6865	10.3244	10.3652
LOC110735736	16.298	19.1652	18.4553	11.8461	13.3041	12.3416	11.8085	10.6194	10.0084	16.1104	17.5786	17.0932	15.9969	20.0551	18.4726	12.6871	16.2394	15.0123
LOC110688264	12.344	10.921	12.2846	16.741	14.9716	16.1426	12.1753	15.4007	13.5433	10.0134	9.6598	9.0061	10.1688	9.2875	10.1649	12.6877	13.0804	13.4698
LOC110701923	1.3712	1.5531	1.4536	45.8136	47.9353	30.1079	79.6656	63.934	71.1681	1.1778	1.3059	1.8738	3.583	5.7363	3.1662	12.6884	27.5452	18.4328
LOC110688391	23.5679	21.279	24.4579	15.5531	14.9222	18.404	11.2432	13.1642	12.1888	16.6983	12.6375	13.4855	11.6314	8.0985	10.1107	12.6918	8.9832	12.5467
LOC110733870	30.3852	28.2972	29.2003	10.8687	11.3816	11.1732	6.312	6.1377	6.7775	23.7122	22.2885	22.1965	18.3802	17.273	20.0302	12.6931	12.4832	12.0255
LOC110686649	9.7626	11.3639	12.9543	6.0421	6.6899	5.9271	4.1008	3.4528	3.7189	11.0593	11.7553	11.6311	13.7353	16.0016	14.5448	12.6967	14.2358	13.3365
LOC110709963	13.6435	13.2976	13.8993	11.4064	12.5647	13.0202	11.4304	10.841	11.5504	11.9867	11.4157	10.0876	9.383	10.3727	10.6035	12.6997	13.0631	12.0771
LOC110682158	9.9368	11.1313	11.5627	18.1136	19.9023	17.4922	14.1369	18.2658	16.6752	9.9468	11.9776	12.3584	13.3565	13.3989	15.4445	12.7031	14.1774	16.3669
LOC110727173	12.2673	15.0916	12.8485	10.3758	11.9859	12.446	9.8195	6.9482	7.9534	11.1363	12.974	12.264	14.8432	18.0161	14.5296	12.7031	19.7985	15.371
LOC110731358	10.0847	8.2124	8.7954	11.9787	11.2522	10.3596	13.6247	13.6769	12.9663	10.323	5.3809	6.2655	9.2753	6.6858	8.6076	12.7058	8.2076	10.0032
LOC110697284	8.2783	9.0325	7.6935	16.2517	17.7581	15.7629	15.373	13.7863	14.1434	8.0718	7.6116	7.8933	8.2032	9.5864	9.1396	12.707	13.6698	12.4548
LOC110715819	16.0468	13.5056	13.7085	7.7184	6.8131	10.5693	9.2659	6.7653	8.208	16.826	11.6302	11.5138	14.163	9.2335	12.5165	12.7113	7.7166	10.9563
LOC110685237	6.9827	8.7316	7.6858	23.8872	22.6105	16.234	22.9173	32.5837	30.4209	7.8482	12.3579	10.8533	8.4563	13.1227	10.6172	12.7156	23.8921	19.0414
novel.3861	8.4489	5.962	6.0795	9.2121	12.5063	12.5113	19.5174	17.7003	19.1557	8.2612	3.442	4.6006	6.6	4.776	3.873	12.7168	9.3648	6.7428
LOC110731243	4.1279	3.8817	3.5979	35.6317	38.0997	35.4366	80.2426	85.9381	85.1179	4.9905	3.0622	3.0732	13.8932	13.7639	9.1557	12.718	10.5419	10.8748
LOC110695758	1.1488	1.6196	1.6599	26.7117	23.6385	16.8047	24.6225	22.9782	21.4311	1.5181	2.2529	2.148	2.6664	3.5796	3.3312	12.7186	15.1617	13.9062
LOC110694877	10.6791	9.6015	10.2428	10.2575	12.1885	12.3379	13.3198	14.3202	15.5926	9.9131	8.2751	8.5426	10.3725	6.3256	7.9635	12.7216	10.4589	12.7578
LOC110697487	31.0716	40.0626	36.4848	12.5092	12.4555	12.5289	9.2006	12.1388	5.9844	24.6863	32.0871	32.4156	25.4618	36.2678	33.8685	12.7244	13.8065	17.8599
LOC110731853	21.6171	24.7732	22.6803	17.0398	19.0333	13.6991	12.9953	10.3895	9.6647	15.6165	18.385	17.5787	15.4496	19.3824	18.2147	12.7255	16.7539	15.7033
LOC110707069	8.0961	7.7184	7.0592	13.3677	12.6352	13.1728	21.6482	22.7521	18.5379	6.9757	5.9331	6.1053	9.3049	7.2211	6.2019	12.7295	9.0067	11.1467
novel.2519	4.0091	2.8604	3.2675	7.9501	7.189	6.9624	4.867	4.9974	5.1251	2.7843	2.5846	2.3073	7.702	6.1564	6.0105	12.7299	9.4756	9.3731
LOC110716261	14.8632	18.1943	18.9103	18.251	13.352	14.5651	12.6646	13.8334	11.5297	13.1988	16.889	15.6316	12.5398	16.908	14.0383	12.7303	17.0296	14.921
LOC110720827	16.932	20.0942	19.014	15.7537	15.3648	14.3532	13.4117	13.6526	11.1014	12.3397	14.6769	16.0951	11.3154	14.5805	13.1005	12.7313	18.4464	15.6816
LOC110684537	9.4539	8.0607	8.8528	11.4306	13.7721	13.7502	16.1585	15.605	12.9144	8.2058	6.2282	6.3408	10.8085	6.6028	7.3086	12.7377	6.1704	9.4532
LOC110688007	41.4477	48.0219	48.9799	9.3706	5.9378	9.2799	2.1993	2.0236	1.7464	37.4339	45.4829	41.8005	25.1312	26.0507	28.9307	12.739	15.4916	11.7859
LOC110718628	25.3828	22.9183	23.7055	7.2844	6.1229	7.9578	2.6993	1.5491	2.5537	31.4872	27.0217	27.936	24.5528	21.2008	25.3153	12.74	12.9914	14.7379
LOC110698096	10.7688	11.4092	12.3462	12.2134	11.5997	12.7914	9.4519	9.4936	9.1464	10.0661	10.2684	10.8143	10.7117	10.0962	10.8184	12.7411	12.5062	13.6821
LOC110705077	25.575	25.9801	27.6482	22.3717	19.9239	26.7613	25.9216	44.8782	20.3735	25.9218	18.8696	25.2997	24.4681	15.5005	22.252	12.7437	9.1889	13.0845
LOC110736375	19.8138	17.7716	18.7716	10.9435	12.7353	13.3519	9.383	10.154	10.4407	18.1033	16.3232	16.3282	15.5364	12.9723	14.4716	12.7438	9.8227	11.5916
LOC110697684	14.494	10.8039	11.3768	6.8208	7.5826	10.3897	8.9763	10.6967	13.6977	16.2579	10.7029	9.2322	12.0887	8.7139	9.2207	12.7467	8.2531	9.3883
LOC110708089	11.9775	12.0324	9.7155	12.3004	14.0364	13.2922	15.7302	15.0714	14.4009	10.3925	7.1734	9.957	10.6793	8.5765	7.2684	12.7475	9.1343	11.9541
LOC110695883	5.0245	4.9705	4.4086	18.2777	17.2816	17.8663	18.6238	21.9059	20.9537	4.1429	3.166	3.3195	5.0528	5.0833	4.5685	12.7493	12.4084	11.5791
LOC110714033	11.2992	11.7345	12.4371	16.2578	14.7932	14.7898	12.7409	16.871	13.0555	10.8256	16.2487	12.2911	10.5327	14.849	14.1914	12.7518	14.951	12.389
LOC110716596	5.3564	5.8086	6.0558	9.9137	9.981	10.981	7.8239	9.1608	9.1644	5.6851	4.283	5.6669	10.9761	8.6979	8.641	12.7519	9.7475	11.112
LOC110684629	3.8968	3.3011	3.8046	14.3661	11.1858	12.1778	12.081	13.3286	14.0009	2.6929	2.0176	2.8999	4.2534	2.815	3.2005	12.7568	10.6846	10.3368
novel.2696	7.3415	9.6202	7.1178	18.3865	19.8524	13.854	13.2283	12.1788	12.4543	8.6399	13.7624	12.3259	15.0628	19.4601	17.434	12.7588	18.8232	15.3571
LOC110693013	9.7848	10.1051	8.8361	13.7262	12.3237	12.1246	14.0604	14.4351	15.2934	8.4026	11.1533	10.3158	8.8528	10.4283	10.1412	12.7598	15.5749	12.3674
LOC110702892	15.5462	15.0923	15.3641	13.1013	12.8981	13.3763	13.1943	15.8794	13.2074	18.0674	17.7234	17.3747	14.2892	14.8428	16.113	12.7599	14.3908	11.8724
LOC110714721	7.2957	8.8176	8.2464	6.941	6.087	6.5144	4.5828	4.4816	3.8387	11.6167	17.5302	15.7033	13.1327	17.5704	16.2044	12.7601	17.5396	13.5893
LOC110726754	15.245	13.0341	15.891	11.502	10.5581	9.2772	9.0427	7.8003	9.0706	14.1244	14.2147	14.1607	13.6871	11.6656	11.4966	12.7611	10.1288	10.0081
LOC110692119	8.0202	7.8217	8.2762	11.637	12.1819	12.7756	9.1945	9.7681	9.4299	8.0497	7.7447	8.1685	8.8143	6.8015	8.3078	12.7649	11.7249	11.9533
LOC110690761	15.3319	12.1957	13.1986	11.8314	12.9561	13.0741	15.9768	12.4103	13.2979	14.5059	9.9298	11.066	12.3726	8.7741	10.6592	12.7666	10.7178	11.4284
LOC110739779	3.6796	3.7236	4.4603	17.9107	22.276	16.2269	23.2203	26.042	27.87	2.8814	2.3387	2.8284	4.0388	4.7093	4.4455	12.7672	15.4067	14.5331
LOC110684959	8.8441	7.45	8.2351	9.8795	10.4854	11.5546	11.036	11.0743	11.8783	8.391	6.3707	7.3352	7.4278	6.1844	7.1368	12.7696	8.8995	9.5545
LOC110682968	11.4246	12.8057	13.8246	13.412	15.4567	14.6452	10.6613	11.6017	12.312	12.0141	12.9499	12.5804	13.5445	12.7067	13.6935	12.7697	10.4524	13.4887
LOC110720074	11.344	8.0067	9.4622	11.121	9.4839	11.4396	8.9592	8.6157	10.5812	7.6062	7.6568	6.6272	8.7736	7.7291	7.7174	12.7704	10.2376	10.8878
LOC110691926	13.0848	11.9772	12.1415	10.9049	11.3166	11.5024	11.7317	11.9418	10.891	11.958	11.34	12.5701	11.8078	12.0433	11.6102	12.771	11.5041	11.9987
LOC110714623	12.0233	12.3243	12.547	14.1053	15.5775	14.9457	13.4963	15.2794	15.4553	12.2902	11.9759	12.2489	11.3546	11.4447	10.6096	12.7775	13.2805	14.0711
LOC110705667	29.8788	43.4168	35.0959	30.0842	30.8242	26.9449	17.2197	15.0189	13.4674	26.8106	40.4983	35.2461	25.8006	46.44	38.5583	12.7782	24.7701	23.8763
LOC110722737	6.462	5.7373	5.7758	13.5122	15.0328	11.7429	15.6997	18.6205	19.1141	5.3845	5.8395	5.347	8.1768	9.1763	8.4541	12.7794	14.9319	11.7236
LOC110710314	13.6928	13.5164	12.8876	12.2392	16.0235	13.5523	13.161	14.4279	15.6079	13.3174	10.7839	13.045	12.6693	11.1679	14.4571	12.7805	10.7974	12.9944
LOC110697045	17.2536	15.1435	16.595	11.0976	10.4526	12.4046	11.4893	10.3714	11.4966	16.7244	12.4868	14.15	15.11	10.5257	12.7455	12.7826	8.5752	11.4904
novel.1031	1.121	1.4374	1.5373	15.5632	17.2405	21.1179	58.7392	57.9107	59.762	1.5241	0.8694	0.7169	5.2029	3.0271	3.2777	12.783	5.6322	8.9468
LOC110704192	10.4775	15.6166	12.2702	21.8212	20.3988	17.7462	16.1899	14.8306	15.2622	10.2246	17.6711	15.031	10.9458	23.6132	16.9963	12.7838	29.6096	18.9054
LOC110732740	2.1195	2.7031	2.5637	26.6825	28.856	23.0882	45.5729	53.0245	53.0825	2.597	3.5855	3.2405	5.2474	4.9459	4.827	12.7843	13.9104	13.1395
LOC110714602	10.7758	11.9288	11.4062	16.1039	15.3936	14.5387	12.5905	16.1477	13.8002	11.1428	13.0913	14.2883	11.5929	13.4908	15.0233	12.7848	16.9258	16.2344
LOC110681812	7.6334	10.5688	10.9857	18.3796	17.8779	15.0048	16.6044	15.2992	17.1642	9.9986	9.6032	10.5315	13.0603	11.557	12.2664	12.785	12.463	11.6847
novel.2359	7.3768	6.4988	7.6308	9.5685	11.6119	12.3082	15.012	14.7452	14.0444	8.9313	5.1792	5.7762	9.4024	5.0916	7.8737	12.7851	8.77	10.6434
LOC110717161	11.0163	10.4463	10.1645	10.6498	11.2035	12.7775	8.4237	9.3963	9.8245	11.5524	8.1426	9.5844	9.7034	7.4572	9.0237	12.7869	9.1643	10.75
LOC110717143	13.4056	13.1547	13.2453	11.2584	12.3872	11.456	9.8825	11.9196	10.5391	11.946	12.0085	11.4269	10.2279	9.2935	10.3649	12.7873	12.5834	12.1657
LOC110717855	15.8067	19.7346	16.3184	33.1518	32.8892	28.2949	34.8701	37.527	30.374	7.677	8.6957	8.7023	5.5535	6.8241	7.7465	12.7876	15.6204	14.4802
LOC110707218	9.0304	9.8725	9.7484	22.0499	20.1913	21.4104	12.6025	12.8337	15.1731	9.0849	10.1698	9.6892	10.9962	10.475	11.7676	12.7877	13.3793	15.6106
LOC110710971	13.3781	13.8982	16.5299	11.0296	12.1053	11.5922	11.1002	9.6783	10.8516	11.7194	14.6763	14.0349	11.2692	12.2421	13.6304	12.7878	13.3982	13.2321
LOC110715813	2.9451	3.5221	2.7546	14.4403	13.0718	10.1634	21.9963	20.401	20.9444	3.8267	5.5439	5.9046	9.7627	9.1437	10.6865	12.7882	13.6112	12.7402
LOC110691406	13.6225	16.359	17.8777	30.0441	32.1994	19.5171	34.8736	44.4042	38.2632	8.0514	11.9711	13.6974	8.0882	15.9231	13.2216	12.7885	22.2364	17.4497
LOC110739009	10.8058	11.903	11.2137	13.4663	15.2104	12.6337	15.1758	15.2349	17.615	11.0465	9.082	10.0128	11.6052	8.243	10.515	12.7901	10.9122	12.4351
LOC110697053	13.9628	16.1683	14.4238	13.227	10.8518	11.0475	7.4916	9.1275	8.7032	15.3708	18.3851	18.5338	15.38	18.7299	17.5687	12.7902	16.2261	14.6888
LOC110690126	11.635	14.2229	13.3915	21.2674	21.5309	19.6872	18.4916	19.722	16.5957	13.5454	14.1674	12.9075	17.8221	18.8854	18.995	12.7926	18.792	16.9573
LOC110723769	11.7992	10.1934	11.3319	15.7498	16.9141	19.1217	16.3091	15.1432	16.4079	11.4991	9.4896	9.9759	13.43	11.2746	12.4231	12.7926	12.0078	13.2112
LOC110731621	16.4251	14.2292	16.0534	12.01	14.885	17.4751	13.0111	10.3101	11.9464	16.4474	10.3348	12.9831	15.6715	10.8119	12.3786	12.7968	7.8452	11.6865
LOC110716310	9.5658	9.907	10.9583	8.3213	8.8823	9.1881	9.5512	9.7583	9.7899	18.6138	17.114	19.831	18.8472	13.3766	13.775	12.7974	10.5038	14.3188
LOC110693477	15.6202	16.7355	15.8495	12.6579	14.4005	12.1042	8.6361	9.1194	8.4111	14.2188	16.0304	15.2937	12.128	14.3666	14.9466	12.8016	14.3118	12.57
LOC110725274	7.9796	6.3347	6.3125	11.0746	15.0945	12.7571	17.1786	19.2691	17.4329	8.2918	4.9023	6.3027	9.1097	6.0234	6.5278	12.8042	10.4717	11.7276
LOC110718800	18.8455	19.8707	19.9322	14.4095	14.4679	14.4044	10.6097	9.0975	9.2044	17.7339	20.385	19.4573	17.8308	21.944	20.5191	12.8067	15.8958	15.2897
LOC110708621	3.3587	2.4964	2.4563	7.9495	7.3186	14.194	7.071	9.0102	5.9149	2.5437	1.7164	1.8701	9.3263	5.7113	6.413	12.8083	5.9688	8.4964
LOC110703397	15.4052	19.0327	17.9412	17.3195	15.4346	16.5786	13.8458	14.5331	14.6345	12.9907	16.694	15.7027	12.8052	15.36	16.032	12.8086	14.5239	18.0382
LOC110705504	15.9761	17.59	15.9519	13.2517	15.2787	13.3093	10.027	10.6731	11.2459	14.5747	16.4515	16.9988	16.1806	18.6167	16.6202	12.8096	14.0359	14.1313
LOC110695443	12.3952	12.1721	11.8155	2.7788	3.1508	2.831	1.2934	0.9039	0.8115	21.0903	19.0873	18.7755	19.5095	16.6296	15.8695	12.8109	11.1831	11.8965
LOC110718775	8.4284	9.8487	9.5413	13.2675	16.2226	12.2235	10.9419	11.3807	11.9435	10.1748	9.799	10.3535	10.5701	10.9137	12.5798	12.8161	14.9329	14.2631
LOC110696326	0.7583	1.0486	0.9869	10.3884	24.9958	11.6923	22.7959	25.6925	27.149	0.5837	0.9927	1.5493	5.4173	4.6494	4.2368	12.8178	12.2201	8.2434
LOC110694959	15.0687	16.7839	15.9013	11.326	13.3774	12.4517	9.5097	8.485	9.2447	13.731	14.9198	12.6363	11.9933	13.1573	12.4608	12.8193	13.4977	12.9787
LOC110691615	16.82	13.8617	16.4509	8.6156	10.7323	9.6959	13.1471	11.8521	11.5363	20.2912	14.5354	16.7841	17.4267	13.5718	13.764	12.8205	9.4405	11.0908
LOC110730126	9.0303	9.197	8.4307	9.7275	9.3768	8.0842	12.8161	9.6566	10.848	7.957	6.5429	7.1721	10.0507	7.2108	9.1742	12.8212	12.3061	11.6973
LOC110721121	0.7461	0.9449	1.3049	14.3212	15.2856	14.1927	18.9464	18.264	22.6885	1.4933	1.2558	1.2907	6.4886	6.9509	5.4774	12.8286	10.262	10.0799
LOC110702633	11.6272	10.0179	10.5767	11.4738	11.6656	10.3268	10.5247	11.7896	11.7722	10.5598	9.0203	8.6263	9.2135	7.3323	8.0618	12.832	10.2227	12.1775
LOC110704747	13.1796	13.1541	11.5655	15.1955	15.0127	12.7939	12.3607	14.1701	12.8911	9.8515	12.074	12.1479	10.1615	11.3385	11.4525	12.8332	16.5674	13.989
LOC110709080	10.7042	10.6204	11.3625	15.9723	14.1096	16.4385	13.2069	13.4284	13.085	8.3777	8.2179	8.1508	8.9884	8.0009	8.4315	12.8334	10.6897	11.6447
LOC110694298	4.167	5.2256	4.0499	10.0471	12.063	8.808	8.0601	10.744	11.2597	3.4369	2.8574	3.7873	5.8705	5.1069	3.4141	12.8337	7.708	9.6192
LOC110731693	26.2026	26.2368	28.7675	35.1473	27.9685	37.8473	28.8791	38.9211	30.3385	8.0169	7.6492	7.5522	6.8522	7.044	5.6942	12.8347	11.2012	10.4731
LOC110725640	16.4628	17.0953	16.9177	17.3305	17.0177	14.3835	14.5277	18.328	16.4362	14.6528	19.1591	19.1274	16.6287	19.3758	15.2979	12.8356	17.6747	16.9024
LOC110694747	7.6106	8.2608	9.8429	8.6347	7.8263	9.1028	8.0107	6.6149	6.4033	9.628	6.903	9.2764	9.864	7.4544	6.744	12.8366	10.7528	14.7137
LOC110716040	7.2382	7.3983	7.9751	7.6735	8.3779	7.0342	6.7613	6.8501	7.7349	9.015	10.2166	10.4814	10.7431	10.055	9.6131	12.8385	15.132	13.9343
LOC110692963	16.0238	13.6797	15.453	13.7035	14.7682	14.9706	11.1714	12.5632	10.229	14.6314	11.8584	13.1602	16.3307	12.4758	14.1279	12.8396	10.4241	13.2176
LOC110696517	20.2662	21.3857	21.7457	13.7343	15.1282	14.1202	9.4623	7.7808	8.37	19.2912	19.2172	19.5676	17.5928	17.6766	17.8087	12.8397	12.784	14.0411
LOC110688675	9.7229	8.832	9.4829	10.4211	9.5592	11.4257	10.3318	12.737	11.8277	6.2565	5.5687	5.7563	7.4724	5.2486	5.2049	12.8416	9.3754	11.0105
LOC110709038	20.23	25.7769	24.8367	18.9521	19.4769	17.3704	12.0937	12.6905	12.9649	15.3765	20.5634	20.0424	15.0566	17.3639	18.8776	12.8423	18.0602	17.0934
LOC110693823	16.0307	16.4779	15.9299	9.4784	9.8332	11.1572	8.0211	7.2315	9.1624	16.5641	15.1729	14.5472	14.0246	10.8787	14.536	12.8451	10.5224	12.0418
LOC110722418	7.4664	8.4115	6.5224	7.4969	6.9329	6.8543	4.5836	3.4879	2.9903	14.2897	9.88	15.0956	14.0425	11.9466	12.6814	12.8471	12.9832	13.3546
LOC110702948	1.2129	2.517	1.8574	37.0838	32.6853	17.4192	40.1248	34.5566	51.1802	0.7902	1.883	1.4866	5.0938	12.8083	7.7301	12.8479	33.9806	18.683
LOC110735627	13.7062	18.5837	15.8487	19.6108	17.0361	16.2266	11.9954	15.3358	13.3078	13.3124	19.3659	17.2653	13.2378	18.8111	17.6082	12.853	24.0316	17.8611
LOC110685884	12.4738	11.0993	11.5531	12.8591	11.6969	14.8166	16.3482	15.1853	15.6333	9.321	7.4521	8.0421	11.7174	9.3519	11.1254	12.8532	11.2521	12.8912
LOC110691858	7.8546	7.5101	7.6889	13.5182	14.6389	13.687	15.0005	19.7461	16.3616	9.0196	9.3207	9.4118	11.4987	9.2022	9.6178	12.8537	10.7285	12.0083
novel.125	3.3559	4.3432	4.7105	9.47	13.0697	10.0149	21.7235	20.1096	22.4886	4.1299	4.791	4.2459	3.3806	5.0331	6.6006	12.8537	14.3098	15.3134
novel.4414	10.7557	10.7943	9.9482	9.9683	8.7452	10.4027	7.7144	9.3624	8.8413	11.3302	10.232	11.0503	10.4045	8.9003	10.6428	12.8538	11.9485	12.664
LOC110730111	9.4461	8.4363	9.594	17.2068	15.3821	18.0875	16.5126	16.2514	17.3339	8.5457	8.4449	7.9978	8.8419	9.3721	8.1785	12.854	11.3407	11.7255
LOC110713342	19.1927	14.9879	15.1883	8.7004	9.1078	11.0179	7.074	7.2201	6.7907	13.6141	9.1874	10.8528	13.617	7.8642	11.1109	12.8547	7.8362	10.6438
LOC110717847	8.9449	8.739	8.5985	12.9145	13.6766	13.9341	14.7922	21.1508	19.3722	11.434	9.8919	10.4085	9.9053	9.3182	9.3085	12.8549	9.2314	12.5335
LOC110721879	17.4071	17.5609	16.509	16.0646	17.8446	16.343	12.9815	16.5098	14.5095	18.1957	20.5641	21.6565	16.9968	17.1367	18.1681	12.8589	13.9529	14.0418
LOC110730224	14.58	15.8015	14.3138	10.494	12.1933	9.0396	6.7324	8.8607	7.8954	13.4146	14.4382	13.5223	12.0509	13.5872	13.4664	12.86	14.8088	11.8089
LOC110688411	8.9665	10.0303	8.7663	8.028	9.3955	11.1722	6.6913	6.7407	6.8954	5.6828	5.9721	6.0903	17.1084	12.6795	16.602	12.8644	10.6869	12.984
LOC110738433	13.1316	14.27	13.2768	11.8143	11.8314	10.1079	8.1797	8.7097	8.3566	11.621	15.8466	14.9302	13.2509	15.9248	15.8709	12.8658	17.4556	13.9269
LOC110736650	27.8788	29.6433	29.2151	6.7531	9.0893	7.064	4.8273	4.9768	4.9635	19.4843	18.6613	18.9955	17.7251	16.8466	15.4433	12.8667	10.4526	11.9113
LOC110719705	15.1382	13.526	12.482	11.784	12.0332	12.2867	11.245	11.2314	11.6038	15.9253	13.943	13.95	13.4366	12.5525	13.2178	12.8672	10.7461	12.0711
LOC110689346	19.0194	21.4804	19.3046	13.9919	15.029	14.1482	12.4854	13.822	11.9033	19.2866	24.1291	20.862	17.7227	24.1421	18.8571	12.8682	18.0153	17.0933
LOC110683519	15.7188	13.3958	15.7259	12.5138	10.9324	12.7426	14.1763	10.4542	11.1747	13.994	12.761	13.1191	12.6302	11.6435	12.6581	12.871	13.0061	13.1203
LOC110721570	0.1098	0.0561	0.2209	26.2964	38.0056	29.0255	36.5204	42.7854	65.0586	0.2566	0.1018	0.1448	7.034	7.1965	5.8772	12.8725	11.8238	12.3762
LOC110733423	17.49	14.6649	15.4981	9.0425	9.0857	9.2909	11.3258	11.2356	11.667	16.1176	14.0094	15.766	13.6055	12.0336	14.3842	12.8729	12.0741	12.5002
novel.1325	6.3434	2.231	2.6067	4.0255	8.5501	9.5717	22.2873	14.5723	19.3793	4.2718	1.9607	1.9792	3.7033	1.6477	1.9196	12.8744	1.9499	4.2329
LOC110718884	14.8654	16.7491	13.921	15.77	13.8031	12.5341	15.0466	13.8607	13.8217	12.1117	14.0153	15.2115	13.1983	16.8512	14.6914	12.8749	14.811	15.7624
novel.4754	11.5817	9.178	11.8939	6.5037	7.8353	8.5163	6.6253	7.1537	8.3069	16.2812	10.3095	11.8379	12.6396	9.6131	12.7029	12.878	9.023	11.1341
LOC110710161	0.3776	0.386	0.3506	11.6311	12.3531	12.4338	17.5801	19.6701	26.0191	0.1901	0.5118	0.3576	4.1088	4.769	3.5036	12.8832	12.525	12.0883
LOC110688698	10.2298	12.6853	11.6448	13.2284	11.1063	14.1284	16.629	19.129	16.3523	12.2104	10.5493	10.2013	12.1001	11.9087	10.1467	12.8834	11.3335	11.3468
LOC110685015	0.6373	0.535	0.2174	15.4367	17.2339	16.7123	19.5625	13.9339	20.9673	0.2872	0.211	0.1301	6.0268	5.1213	3.9347	12.8875	9.4449	12.2443
LOC110683436	12.6886	11.4725	12.6822	10.5364	10.9826	11.3862	7.3868	8.1122	8.3211	13.7731	12.3777	13.8607	13.2578	13.1832	13.4391	12.8879	10.8766	12.3349
LOC110740030	10.2214	8.6591	8.7115	10.665	11.1077	12.6756	11.1822	12.449	12.0181	8.5828	8.0886	7.4417	8.3913	7.3007	7.6357	12.8894	9.7152	10.941
LOC110702895	13.0391	12.559	12.299	14.21	13.6649	12.9885	10.9795	12.5675	11.387	11.8485	9.8996	11.0441	10.6493	9.6554	10.8718	12.8899	11.6534	13.046
LOC110726759	5.9468	5.0477	6.9688	11.1982	11.4518	15.563	11.0495	9.0038	8.7537	7.8065	5.3945	7.4117	10.0238	8.6288	7.1987	12.8901	8.3276	10.7128
LOC110704169	10.2204	8.9589	10.0347	13.0241	16.1271	14.1585	17.5443	19.1621	18.9564	13.3176	9.8372	10.5796	13.4015	9.998	10.0778	12.894	10.1089	12.7809
LOC110715779	14.2553	16.8298	14.1724	17.0783	16.3357	15.2522	10.2193	13.1374	11.6469	13.8244	22.8612	19.9568	16.772	23.1067	20.8142	12.8946	23.9026	14.7831
LOC110729713	5.4815	5.9693	5.4636	15.4147	13.7764	11.8574	15.198	15.0477	14.9315	3.7985	4.685	4.7006	7.3586	7.8938	7.2406	12.9028	16.1102	13.9864
LOC110733032	15.6145	19.3687	16.664	14.4275	14.2507	13.3167	6.4886	6.4375	6.81	15.6701	19.4782	17.5452	17.9421	21.9589	20.3403	12.9081	18.9132	15.2622
LOC110736497	12.1691	11.0361	11.3425	14.3172	13.8142	13.8381	12.8052	11.3023	12.8677	10.4092	10.7556	9.6195	10.0641	12.4502	10.2079	12.9091	13.2429	12.0002
LOC110733405	18.8385	24.7593	20.6712	15.6551	13.3282	12.7735	11.812	10.4399	9.1035	19.1654	27.8019	22.2859	17.5075	32.0688	23.5621	12.9115	20.3145	16.1848
novel.2484	10.1684	7.3215	8.4648	10.7226	10.2207	13.604	14.6237	13.3097	12.2493	10.1512	6.0866	7.0039	9.9931	6.8955	7.4963	12.9139	6.9399	7.8412
LOC110689220	14.6871	18.4387	17.3396	19.8583	17.2799	15.2571	14.5552	19.2535	16.4513	14.6881	21.1266	21.9589	14.0986	20.8538	17.4902	12.914	19.9065	15.6308
LOC110727914	13.7634	14.6428	14.6373	14.8589	13.2369	10.6269	11.9823	10.1743	9.5996	13.7526	15.827	15.7501	15.0189	15.963	13.7103	12.9142	14.4384	11.6143
LOC110705267	9.5498	8.3746	8.36	9.4396	9.3108	10.3057	12.5942	11.2554	10.653	9.3933	7.507	7.882	10.2026	6.2918	8.0826	12.9146	8.6554	10.4188
LOC110721603	12.663	10.5453	13.1664	10.1692	10.4347	10.5527	11.7647	11.0277	12.0486	14.23	12.8065	13.3862	13.852	11.4539	11.701	12.9173	9.086	10.6702
LOC110693010	13.9678	12.9643	14.9763	12.212	11.4845	12.4967	8.0503	6.4882	6.9183	15.5625	14.9264	14.1641	13.3693	14.2912	13.8583	12.919	13.6105	12.7679
LOC110738870	14.7925	13.3574	14.384	37.1113	29.8418	35.0338	22.3014	26.8601	20.5501	9.8024	9.6106	9.5774	9.7107	10.8747	10.3984	12.9194	14.4729	14.2223
LOC110737424	11.0938	13.4293	12.6953	19.8241	19.7798	18.5307	16.9627	22.0945	18.9288	10.5957	13.7062	14.8661	11.8096	12.7062	14.3065	12.9197	18.028	16.1492
LOC110690416	14.3269	13.9978	16.2014	12.7877	12.5507	13.6602	9.7957	12.0197	13.0972	14.7707	12.8644	12.5837	11.9488	11.325	12.2012	12.9222	12.741	11.4185
LOC110712389	17.4076	26.4625	17.848	23.673	19.0475	20.8227	23.0837	30.8265	18.6931	13.8811	25.0236	20.6081	17.5261	24.9386	22.8483	12.9227	22.4818	20.6264
LOC110715973	20.1305	20.7114	19.9679	16.6842	17.8549	17.8745	12.5692	15.0681	14.0792	22.0987	25.6546	25.3767	21.0643	19.6955	21.012	12.9228	13.1235	14.403
LOC110723099	5.7623	4.514	4.8786	6.6832	5.676	7.8203	7.3681	6.7032	5.7246	9.213	5.3823	5.8066	9.4017	4.5158	5.7495	12.923	8.243	10.2872
LOC110727320	12.8368	9.1727	11.3561	6.1843	6.5994	8.4545	8.8183	5.0411	7.4806	9.6885	4.6563	6.8496	11.1606	5.4374	7.3119	12.925	4.9322	8.5308
novel.60	11.3282	15.4474	10.8641	9.1402	18.6945	11.0187	9.7728	10.637	14.1975	9.2624	11.7719	13.5896	12.0674	15.5678	15.6396	12.9254	22.1153	14.728
LOC110734202	11.643	11.6746	12.8209	13.3482	13.6677	11.8855	13.6553	13.7842	12.1452	10.5389	11.7018	13.4615	12.5118	11.5875	11.5175	12.9266	12.3059	12.1724
LOC110703366	8.9898	9.2095	7.999	15.1353	13.4125	13.5375	13.3257	17.1609	14.6724	10.853	10.6722	10.7811	10.7596	9.8974	10.1692	12.9312	13.8515	12.5707
LOC110715059	7.5423	7.3095	7.5712	15.1295	17.5213	14.694	25.8543	24.0037	25.1172	6.3844	3.9114	4.9127	7.1977	5.1237	6.3175	12.9334	8.8508	10.223
LOC110699027	15.2675	14.7321	14.7408	11.604	10.5069	10.5511	8.6111	10.2505	10.56	12.4297	10.3634	11.4473	10.9667	9.0114	11.4845	12.9375	12.4994	11.324
LOC110688418	12.3313	12.3561	12.4016	16.7742	16.0556	15.5821	18.0177	16.488	17.0442	10.9597	8.9312	10.5765	9.9257	9.4724	10.8243	12.9409	10.2041	13.1918
LOC110718071	5.4479	4.9949	7.2661	10.5937	10.2692	10.5451	9.5782	9.0004	8.115	6.6661	6.8947	6.7231	8.686	11.6315	9.9411	12.943	17.9357	13.4006
LOC110702676	7.193	6.084	7.495	10.1684	11.852	11.4371	11.1016	13.4709	12.4376	6.0718	5.8052	6.111	7.2378	6.2543	7.1891	12.9453	10.4707	12.0929
LOC110710870	18.7181	16.6675	17.5123	10.3241	10.01	11.2872	10.8497	12.6986	11.1106	17.6506	11.8537	15.3765	14.4302	10.3814	12.461	12.9474	9.1048	12.3083
LOC110717585	15.0138	16.3051	16.2958	15.3971	16.8505	15.6615	14.8344	15.6603	13.6839	16.8379	18.7079	17.1949	16.1527	17.2112	17.0782	12.9491	15.0252	15.2159
LOC110702884	16.5402	12.35	15.8042	10.418	10.4432	14.1063	8.9022	7.5359	9.2425	14.1396	8.2763	10.0529	10.4281	7.8564	8.6081	12.9519	8.2198	9.266
LOC110705654	17.7504	16.9357	17.6963	10.9765	10.2864	11.4021	7.2371	8.0426	7.7263	17.6218	16.9383	17.695	15.1644	14.3106	15.8572	12.957	12.2041	12.9702
LOC110710190	31.8966	26.2584	28.9844	14.8155	14.9339	15.2585	18.6486	17.5413	16.038	33.4646	29.3939	23.8869	27.7266	25.8665	25.1526	12.9583	12.9258	14.2511
LOC110682076	11.5234	13.5724	13.3055	16.277	16.1399	16.8046	17.1358	19.8568	19.3887	11.8125	10.1805	10.8566	11.2186	10.8192	10.1955	12.9604	13.8066	13.7091
LOC110715670	10.8556	11.3433	9.9434	17.24	17.6679	17.8441	20.5589	22.219	22.6054	9.8833	11.2451	9.6343	9.61	9.0808	9.0251	12.9628	11.3634	14.6397
LOC110724397	15.5207	23.4642	19.8138	18.1631	18.031	13.2952	10.2446	9.1956	11.047	13.3958	23.3627	18.3986	14.9679	21.7306	19.9578	12.9628	26.5456	19.0837
LOC110686386	13.5067	12.0271	13.0596	8.7649	9.1825	9.9513	7.951	7.7901	7.9775	14.1416	11.0205	10.4677	12.5192	9.2966	10.098	12.9632	9.1518	11.537
LOC110694249	18.7884	17.5068	19.031	12.1	11.0357	12.9742	9.4566	7.6952	7.6578	18.4213	17.2894	17.8551	17.2463	16.569	16.6565	12.9634	13.3895	14.7236
LOC110721076	21.3131	25.7847	22.821	19.3114	16.5382	17.7213	14.8534	16.3968	15.4726	20.837	19.516	21.1851	16.1078	16.6818	18.1704	12.9675	16.6437	16.1329
LOC110706916	5.0288	5.4828	6.0521	21.9019	26.8651	21.7184	28.0611	27.6879	28.9038	3.6666	4.3912	4.2156	7.0415	7.5665	6.6974	12.9681	13.6892	14.2349
LOC110728831	1.4109	1.3268	0.6811	26.1338	15.3018	36.0621	34.0881	41.6429	24.652	0.5539	0.2093	0.4963	12.0686	7.2207	7.2609	12.9692	4.9476	7.7773
LOC110696943	11.1919	9.8948	10.416	11.112	11.5207	13.5434	16.3902	15.3377	15.0494	11.7756	7.6636	9.451	10.6406	6.8081	9.2098	12.9706	9.6175	10.1561
LOC110707363	10.2825	11.1505	10.1929	13.575	13.814	14.7024	15.6513	13.47	14.7036	9.8413	8.8514	10.4136	10.1807	8.2877	10.8662	12.977	10.8987	15.0347
LOC110721680	16.1216	20.0913	15.4208	16.6114	16.0119	12.8584	13.3208	16.8365	13.6733	17.3469	18.1607	15.9402	13.2407	20.9633	14.4758	12.9785	20.8017	16.6529
LOC110688501	13.4115	15.6773	15.4731	11.8949	11.1497	11.4555	5.7914	5.6628	5.5151	15.4879	18.0597	17.3458	15.8484	19.1258	18.2559	12.9823	15.7021	14.9872
LOC110718854	9.3636	10.6436	9.613	13.6685	12.7599	13.3722	14.3358	15.3535	15.1206	10.1963	10.2609	9.5323	9.512	9.5785	10.4591	12.9829	15.2235	14.1353
LOC110739843	14.0164	14.1914	14.0856	14.2922	15.9076	13.7477	10.4122	12.6392	11.4507	10.3233	12.2665	11.5017	10.1922	9.919	10.6699	12.983	13.5529	12.1401
LOC110705560	7.2618	9.0624	10.1339	15.9728	16.1778	14.0356	16.7177	20.0535	17.7419	8.8928	11.6928	8.5635	7.1317	11.0051	9.4492	12.984	18.7479	14.6675
LOC110735082	12.8151	12.7166	12.2716	16.2114	16.9258	13.554	17.4143	15.6922	14.7428	10.1619	9.4706	9.27	9.6715	9.2316	10.0101	12.986	13.6365	11.8865
LOC110720972	11.3203	15.0657	13.2975	18.5087	17.331	14.4821	10.2098	10.2925	10.8431	11.045	15.7129	15.3359	12.3152	16.2562	15.9642	12.9896	20.4271	15.7321
LOC110739589	16.7	14.0869	15.6414	13.2547	12.8614	13.2577	12.7835	13.8697	12.6406	13.2138	10.0668	12.6603	11.331	9.8785	11.4226	12.9947	10.1248	11.348
LOC110682666	11.8749	11.179	10.8582	9.83	11.3486	11.0671	10.0682	10.4048	10.6417	13.9441	10.7855	12.7795	13.4919	12.3558	12.9601	12.9952	10.0349	11.8617
LOC110689172	15.4779	16.0044	16.4907	17.4013	15.7712	16.1032	11.8694	10.8742	11.4007	11.4291	14.3701	12.5182	11.9174	16.0702	13.8329	12.9965	16.7992	14.1947
LOC110692738	17.005	17.2854	16.5645	10.5204	10.4018	11.3265	10.0795	9.7315	10.0955	17.9197	17.1855	17.6318	16.823	17.5212	15.9332	12.9968	12.5506	13.5686
LOC110714072	10.4178	9.9877	10.0128	12.477	11.9881	14.5048	14.3537	11.9918	14.7656	12.1402	6.6067	8.7817	10.1139	5.3833	8.4605	12.9987	7.4344	11.4455
LOC110690800	2.7508	3.2413	2.2286	9.0194	11.3168	7.8567	17.25	10.356	15.2426	2.5713	3.3657	4.0314	8.5159	11.3147	7.7956	12.9999	10.4851	10.6346
LOC110718645	3.8401	4.0261	3.862	5.4993	5.9122	5.5573	5.8289	5.0891	4.3715	3.3256	3.155	3.4512	7.625	5.9495	6.1728	13.0013	10.9643	11.261
LOC110682490	11.5124	9.0352	10.4607	14.1225	15.5637	13.5854	15.5372	17.6999	16.9154	9.3315	10.2573	9.7975	9.9538	8.6293	9.8398	13.0015	10.556	12.4462
LOC110708245	8.8471	9.897	9.4833	10.1791	11.2406	10.9748	9.4302	9.4866	10.8794	7.9936	8.5717	8.1951	9.8826	11.7299	10.9543	13.0045	12.5571	11.8337
LOC110695727	13.8002	12.9131	13.6081	15.7171	14.4899	13.8431	13.4579	16.0007	13.2406	15.0901	15.3025	14.9142	13.6961	13.7925	16.126	13.0058	16.5803	15.7066
LOC110719517	5.125	4.7984	5.045	10.305	12.184	13.1322	9.0468	9.1329	9.4637	4.7568	3.877	4.128	7.5517	5.6371	7.1179	13.0105	9.3088	10.7967
LOC110717381	8.9938	8.9023	9.9024	19.6865	19.9477	18.8224	18.456	23.4149	20.1963	7.7031	7.4176	7.6211	10.5294	7.6783	9.8968	13.0122	13.5932	12.3573
LOC110724212	16.0544	15.9923	15.6415	12.9514	12.8008	12.7745	11.8178	15.5874	14.4207	16.8385	17.6936	17.1731	14.6203	15.2146	14.4427	13.0161	14.8982	12.4802
LOC110692787	20.0343	17.0459	21.1171	22.2885	19.3437	22.661	25.5368	22.3263	21.2561	16.5406	14.4946	13.7448	15.7019	15.0196	13.2495	13.0208	15.7866	17.2792
LOC110736977	12.5519	12.2081	13.0707	9.7981	8.933	9.2197	8.8091	7.4485	8.5851	12.5898	11.7487	13.3914	12.423	10.2235	11.923	13.0209	11.4851	12.8053
LOC110735128	9.427	5.6171	6.5897	0.9596	2.5907	3.5071	12.6563	14.3231	14.7797	19.9157	8.6631	7.8804	15.4223	7.8293	5.6937	13.0243	7.6537	7.7931
LOC110695078	19.02	16.2241	18.7825	11.5079	12.2317	10.0629	9.37	8.2545	10.84	15.4803	15.2929	16.8305	17.9535	12.5862	14.1221	13.0276	9.9798	15.2394
LOC110710527	4.8673	4.4754	5.0833	9.9532	9.3481	12.1531	12.7982	14.0072	14.3677	5.1234	2.9222	3.5941	6.588	4.3921	5.0909	13.0284	7.5617	9.5485
LOC110724424	7.4956	6.3617	6.0407	17.6678	16.6232	15.062	18.7036	23.8408	24.3092	6.9284	4.5768	5.5612	9.9129	6.0777	7.8367	13.0287	8.8326	10.7344
LOC110715355	13.8564	17.337	15.9284	19.0137	19.6689	16.1682	13.0419	13.4157	12.9751	14.0463	20.3007	16.575	15.1311	22.1216	17.8015	13.0293	23.4711	16.4195
LOC110722390	9.2174	10.4898	11.2768	12.6832	11.4117	11.6575	10.9108	14.2797	12.2328	9.5635	7.6073	8.5786	10.1075	8.332	8.9145	13.0298	12.8882	15.928
LOC110726749	10.4255	7.3667	9.6603	9.9847	10.0283	12.0037	10.4295	11.6647	12.395	7.9483	6.5209	7.2906	6.9617	4.4455	6.2657	13.035	9.1239	10.1899
LOC110695049	15.2352	13.0872	13.4298	14.6208	14.0218	12.8533	15.467	15.0058	11.9726	13.6017	13.3684	12.0108	13.1505	11.445	12.5135	13.0401	12.2591	12.8894
LOC110718138	13.7575	13.5047	13.1073	13.247	11.6755	11.9142	9.4963	9.539	9.2074	12.5649	14.3469	13.6362	11.5263	12.4375	12.8476	13.041	13.5744	13.701
LOC110690860	11.446	13.1713	11.8967	15.8712	16.0042	15.4888	12.2171	14.4346	12.3894	9.5213	11.6208	10.2281	10.4603	11.6127	12.3744	13.0502	16.0423	14.8289
LOC110733088	7.4042	8.328	9.0354	11.3008	10.7873	10.4653	8.926	10.1832	9.026	13.9363	14.5935	14.363	12.5563	12.3901	13.5065	13.052	12.3102	13.1964
LOC110725615	13.6291	28.472	21.695	80.0353	43.1223	40.2458	91.1522	95.0595	77.486	8.8931	20.2293	16.8093	13.0455	30.9805	19.6145	13.0528	33.2272	20.9997
LOC110731263	14.6516	18.965	16.4855	19.4426	18.5705	14.7559	15.7733	17.1154	14.7427	14.4845	18.6237	17.7159	14.1672	17.6486	17.0805	13.0531	19.3894	15.9129
LOC110695731	11.9545	9.914	9.6327	11.603	10.8976	13.5042	13.251	13.8985	14.4184	11.3105	8.3196	8.5289	9.1698	7.5501	7.7262	13.0535	7.3248	8.9404
LOC110722836	12.6412	15.0505	13.259	14.1645	11.4615	13.9692	10.8924	9.2444	7.9235	15.4006	13.6053	13.8561	15.1099	15.5712	14.0259	13.056	11.3451	11.9042
LOC110711871	12.1763	11.2412	10.501	19.298	15.004	18.1998	11.1343	11.3983	11.4344	7.9652	7.1934	7.7327	10.1746	8.3757	9.53	13.0582	12.4138	12.6358
LOC110738738	13.5559	13.4956	14.0615	8.9213	9.7098	9.2681	9.3615	12.6893	14.1551	12.4793	11.1131	11.6876	11.6535	9.9343	9.7282	13.0652	12.9455	12.7736
LOC110727368	9.5271	7.8609	8.0088	9.5583	12.1552	12.1633	13.5498	13.2274	14.5691	8.8715	5.4962	6.4109	8.5034	7.5643	6.2865	13.0653	9.3036	9.6404
LOC110696145	6.1832	7.2553	6.6654	12.261	14.9299	12.991	13.9083	12.5738	15.1454	7.0261	9.8913	8.2647	7.5956	9.5205	8.685	13.0672	15.5583	14.9483
LOC110712844	19.7764	16.0925	16.3723	10.862	9.5855	11.4442	11.4726	9.0702	9.977	14.1539	8.7038	10.1808	11.8413	8.5028	10.5947	13.0712	7.3977	10.2763
LOC110719074	12.1958	10.5832	9.9693	15.3965	14.4528	14.9809	16.8984	15.3842	15.8324	10.456	7.2088	8.0747	9.0543	8.2693	8.0357	13.074	9.9473	11.9357
LOC110696452	14.6645	18.166	16.1407	16.7433	15.2354	12.5821	11.6498	11.5046	10.8474	14.5179	26.6053	21.2519	15.8569	28.9598	23.0608	13.0784	27.0364	17.8836
LOC110699676	14.7207	12.1407	14.5781	16.535	18.5038	17.1159	21.1577	19.2852	18.532	16.3913	12.7629	13.5877	13.9148	12.2643	10.694	13.0793	9.3874	12.9978
LOC110683273	3.3722	5.4939	3.9423	26.0957	25.2245	20.8487	19.0805	23.0059	22.7156	3.8562	4.2222	5.0574	7.8754	8.8524	8.9984	13.0833	16.5562	16.075
LOC110698517	20.0632	23.5777	22.0793	15.7328	16.4129	14.334	12.1103	14.1243	15.4584	11.947	12.2123	15.1066	13.4007	11.7353	14.7741	13.0883	10.901	13.6959
LOC110717150	7.7425	9.9695	8.1614	17.4696	16.3243	13.9646	12.0323	14.1239	14.967	6.9218	9.4879	8.3107	7.998	10.7087	10.1712	13.0889	17.8381	14.2988
LOC110682226	7.313	6.7464	6.7745	12.4712	15.1327	13.2979	10.9723	13.1746	12.3118	7.2641	5.5933	6.796	8.768	6.1559	7.973	13.0906	9.8627	11.4279
LOC110726793	11.8619	9.1108	10.0607	10.9944	10.4094	12.3632	13.3983	15.165	12.4934	10.5624	7.4961	7.9343	8.9934	6.6009	7.4431	13.0927	7.9449	9.7304
LOC110713819	11.8883	13.8157	11.7095	17.8289	17.1922	14.6105	12.8863	14.1221	14.2757	11.4481	17.445	14.341	13.4004	19.0881	14.5626	13.0931	19.5286	15.1878
LOC110706809	5.8215	6.5254	5.319	13.8889	19.7135	13.9639	16.024	17.7786	20.3893	4.0462	3.7565	3.6545	7.0244	6.6786	6.5451	13.0933	11.1877	12.3579
LOC110689739	8.9611	8.5126	8.3643	11.7712	11.8776	13.6958	13.1278	12.9702	12.9167	8.2689	6.7948	7.4042	10.9025	7.7191	9.0533	13.0957	9.9202	11.1491
LOC110696475	9.6104	10.2083	11.014	9.9841	10.0661	11.6028	10.8391	10.3804	10.8625	11.7706	10.4946	10.5657	12.1529	11.1177	12.3002	13.0976	11.8618	12.8778
LOC110705570	8.965	9.3898	8.9498	16.5301	18.456	15.9991	12.6181	12.879	13.8463	9.2813	10.9843	10.3423	13.4225	12.3988	13.0439	13.098	13.6787	14.3958
LOC110724888	12.3164	13.008	12.1803	11.1608	13.4443	12.1541	8.7062	8.0586	8.4713	13.9769	12.5933	13.6116	14.5032	14.3741	14.3177	13.0981	13.1737	12.8396
LOC110736596	22.466	18.4939	20.6557	9.0762	10.7241	11.742	7.906	6.8766	5.9094	26.3242	19.7522	20.4377	24.3864	13.5249	20.1236	13.0991	8.3603	14.0187
LOC110733210	15.2612	12.6974	14.2235	13.6225	12.7529	14.4245	13.8169	15.5102	13.9211	13.5753	10.4757	12.5307	10.4878	8.8122	10.8507	13.0993	11.6189	11.1605
LOC110707911	14.885	18.2104	17.2958	15.4697	10.9295	11.1565	8.9386	8.0392	7.305	14.1278	16.096	15.2634	11.7136	16.9649	16.3654	13.1029	18.6792	18.5375
LOC110715459	8.7978	9.0336	10.4493	13.5887	13.0453	13.6274	11.171	13.5027	11.6227	8.5245	8.7473	10.2111	9.1157	9.0228	10.1201	13.1031	12.0158	13.5996
novel.4536	40.4582	44.2405	44.8972	11.5024	11.3655	12.1376	8.5957	5.8272	8.1146	36.3161	36.7404	37.9006	24.7499	29.3402	26.1258	13.1053	15.0079	15.0765
LOC110735303	7.8404	5.9447	7.9497	16.5718	18.0213	17.0442	24.8264	22.1676	20.6371	5.6468	4.7078	4.8316	6.1521	6.5549	7.0086	13.1093	12.1559	13.5775
LOC110719557	6.798	6.6048	6.6794	9.5384	11.2826	11.7235	7.9267	8.6237	8.416	8.5082	8.4165	8.3896	10.7782	9.3782	9.8034	13.1104	11.77	12.6232
LOC110698432	11.7889	12.8657	13.1243	14.3806	16.1566	15.3875	12.365	12.99	12.1738	13.3556	13.9141	14.5575	14.3481	14.0154	15.5123	13.1119	12.8874	14.6654
LOC110692457	17.898	20.2025	19.9349	17.0374	17.5947	13.9919	15.1245	15.9029	15.6297	16.1396	18.0977	18.6035	13.0721	16.8395	15.1782	13.1121	17.9684	15.5178
LOC110727610	14.3047	15.2507	14.7618	14.4603	15.7877	14.7783	11.567	12.0345	11.009	12.1605	12.4061	13.1794	12.971	12.3009	13.0001	13.1201	12.4307	14.1101
LOC110704401	17.6332	15.7347	17.8588	12.7491	12.7058	10.8006	11.1879	9.9663	10.1321	16.381	15.1831	13.9738	13.8932	14.4272	13.8163	13.1219	11.7204	12.6441
LOC110714465	17.5694	14.7001	12.7969	14.5402	12.2887	14.3361	15.5356	11.6638	13.1234	10.5355	11.7283	11.8839	9.6673	9.6052	9.2783	13.1228	14.8952	12.0082
LOC110727942	2.7459	3.3396	2.614	19.2722	20.7755	19.9989	18.7941	22.4844	24.1065	2.2164	2.4178	1.8843	8.1881	6.1383	5.438	13.1242	11.9802	14.0913
novel.1186	14.8809	10.7812	12.5574	9.0853	10.3235	11.4479	20.7865	14.9982	16.0536	12.7109	8.7763	9.1245	11.8665	8.7741	8.9399	13.1263	7.6877	9.9123
LOC110702503	6.7254	8.9365	8.5392	17.7089	17.5635	15.8038	14.2759	17.1298	14.1953	7.2689	5.6517	7.7249	8.3681	8.0482	6.5064	13.1283	15.0604	10.7027
LOC110730216	17.5057	20.15	18.2538	13.325	13.0917	12.8365	6.9296	8.5064	7.2758	18.5023	21.9789	20.581	20.3598	22.2534	21.5642	13.1316	14.9794	14.8461
LOC110717238	12.3805	9.5245	10.1958	9.5387	10.4722	11.0099	11.7838	14.2858	12.6395	10.3309	8.0904	8.6412	8.5979	6.7271	8.3244	13.1347	9.6516	9.4844
LOC110740053	4.221	5.8981	5.2306	36.2272	33.4628	29.552	51.402	63.6737	61.084	3.8987	6.5158	5.2213	5.1136	6.5567	5.9347	13.1356	18.6189	13.3834
LOC110728587	6.1284	6.5984	6.5809	6.9013	7.2562	7.2302	9.1453	7.6036	8.446	12.7157	12.3108	10.9547	10.7401	10.7975	12.3576	13.1437	12.6748	11.7486
LOC110712240	20.4562	26.9019	23.6813	21.3292	17.3246	17.5914	14.9407	15.9734	14.3417	18.0884	26.4556	22.9951	15.417	24.8057	23.4419	13.1444	23.42	19.0792
novel.426	10.6437	11.1521	9.999	3.4084	2.1794	3.3412	0.9814	1.0501	1.0949	8.1539	9.7996	8.5043	8.3849	8.5926	7.6863	13.1476	16.3016	11.8812
LOC110736636	13.6127	10.4382	12.1815	10.8465	10.6072	11.1218	11.7248	12.9373	12.0051	12.7764	8.6557	10.9927	10.2463	7.0194	8.1983	13.1492	8.1959	9.6749
LOC110714778	14.7109	16.7826	17.5023	14.2384	12.6474	12.8193	10.9461	11.8934	12.5083	13.0241	15.2624	13.9001	12.3791	12.2581	12.5948	13.1493	12.3775	12.6915
LOC110722044	15.8221	16.2719	16.72	19.0437	14.83	18.2477	9.0263	9.1734	10.3116	11.1647	11.2298	10.3412	11.6558	10.6352	11.4517	13.1493	12.7427	13.9056
LOC110725918	10.7741	8.7972	11.6423	13.3872	12.0263	14.2267	13.7362	16.0831	15.5469	10.3536	9.0728	8.9333	9.8756	7.4116	9.6773	13.1499	9.4525	13.2941
LOC110703674	21.2701	28.0458	24.8877	10.3469	11.6349	8.8323	5.5378	5.7602	5.2782	33.3215	57.3797	44.7732	25.688	49.9747	37.177	13.15	27.9984	18.5523
LOC110719105	5.9948	6.1031	6.065	8.4358	8.6713	9.2644	6.7661	5.4623	7.7306	8.6288	6.8213	7.4871	17.222	14.7982	14.3678	13.1503	14.6227	12.5878
LOC110708783	16.3913	17.7722	18.4618	10.2998	10.1631	9.8125	5.42	5.2257	5.8983	18.6619	15.1133	16.831	19.27	15.0697	18.5581	13.1543	10.1386	11.9406
LOC110728167	10.6744	12.4604	11.6807	12.1978	13.8679	12.2514	10.5129	10.1963	9.9703	11.1756	14.4397	12.4594	11.6338	15.4655	12.4513	13.1547	16.4423	13.6647
LOC110687443	7.5915	7.2589	6.8713	8.2938	7.8677	10.7635	15.57	17.8853	18.8734	7.7143	5.7225	6.9123	6.2748	5.1271	6.129	13.1621	9.0775	7.7104
LOC110726713	14.2194	17.8222	16.7922	15.3966	18.2551	15.1749	11.2348	11.9206	11.2606	13.7073	16.7416	16.8303	16.4328	18.8406	18.2921	13.1648	15.9823	15.1011
LOC110706209	10.3773	10.5884	10.5735	17.0956	15.5843	16.3207	13.9611	18.3106	16.2869	10.9234	9.7745	9.125	13.0615	10.9759	11.4718	13.1676	11.0489	11.0048
LOC110690024	14.2556	11.9569	13.6461	13.0727	13.039	13.2087	17.667	17.5846	18.7338	13.0377	8.4101	11.036	12.8797	9.9368	9.9967	13.1686	10.064	10.1141
LOC110695750	13.1543	15.4932	13.0971	13.8971	12.5422	12.3924	9.0866	11.9476	10.8475	11.4441	14.01	13.6968	12.7568	15.428	13.6427	13.1704	17.5033	13.0915
LOC110682776	9.1542	8.4965	9.9637	9.6256	9.6106	11.1026	12.7028	12.3259	12.1705	8.6397	6.2843	7.0628	7.8478	7.2393	6.9454	13.1721	10.4255	11.9925
LOC110727881	8.0811	7.134	9.6594	12.74	12.0823	15.0276	14.5899	19.891	16.3493	8.4199	6.3098	6.6442	7.8839	7.2119	6.767	13.1746	10.5355	10.729
LOC110726938	12.8334	12.6087	12.9855	14.6488	15.6858	14.8516	13.7959	17.0576	15.1499	11.0903	10.6981	11.8489	11.6381	9.2327	11.0433	13.179	14.8246	13.6482
LOC110723052	10.0693	16.2824	14.0994	18.3506	16.1387	15.3146	13.283	16.1419	14.8462	9.117	13.1866	14.4622	11.3702	13.7516	11.6369	13.1794	16.8359	17.0812
LOC110701304	25.7052	26.5888	27.32	13.9381	15.0623	15.83	9.2281	9.2788	9.0701	20.9729	22.4574	21.3074	17.442	19.8229	22.1614	13.1859	14.4746	13.8872
LOC110704568	12.9896	12.3166	14.6084	11.0224	10.5519	11.8066	16.3234	18.1906	20.0569	15.8641	10.275	14.5824	12.3447	8.4863	12.9512	13.191	11.2267	12.1676
LOC110729673	12.7252	12.5094	13.0053	10.0948	9.7621	13.8598	12.4605	12.8092	12.6435	13.287	11.0205	12.5509	12.669	10.2508	11.3083	13.192	11.1845	12.5418
novel.4831	10.9153	9.1132	10.3797	12.5602	9.9095	9.5382	8.937	9.4085	9.9747	7.324	7.4409	5.6543	7.3604	9.6211	9.1789	13.1952	11.3023	9.641
LOC110708703	10.0285	12.1773	9.1222	25.2125	26.214	27.0712	21.0047	23.0801	19.5986	9.562	9.6433	9.8645	10.6859	10.8115	10.3129	13.1968	13.1932	16.2316
LOC110738442	14.565	12.2969	11.943	8.6313	9.8546	11.3208	10.1279	10.1714	10.2918	15.2212	12.8577	12.1925	14.9559	12.1454	12.2875	13.1992	11.168	11.8302
LOC110717500	9.7769	10.7765	9.6834	12.9959	15.3561	13.8105	13.668	14.6226	15.7503	12.1776	11.8053	9.9664	11.6322	14.0005	11.852	13.2028	13.4387	12.9158
LOC110693883	15.2577	14.2084	16.7742	14.3565	12.6418	14.9651	11.4847	13.8736	11.503	11.7773	11.0413	10.8435	10.9288	9.3487	10.994	13.2035	10.6075	11.7597
LOC110684026	13.2939	15.8413	14.0604	18.2671	17.8502	16.4699	10.7315	10.4938	10.4508	12.984	17.2297	14.8772	12.4268	17.1281	14.928	13.206	18.4846	15.1899
LOC110698793	11.4816	10.2778	11.9487	12.0697	12.2769	13.1798	12.5121	10.4303	10.2765	14.0922	11.4536	12.7549	11.779	10.6429	10.451	13.2072	9.8808	12.1966
LOC110706704	12.5161	10.9333	13.054	9.6125	8.7304	9.6454	9.0707	12.0211	10.6884	12.3615	9.2961	9.846	11.4452	8.1284	9.426	13.2087	8.3893	10.3972
novel.4790	9.7745	9.1858	9.1314	11.8404	14.4098	14.3099	11.7068	10.6164	12.4327	9.0285	7.2596	6.9452	7.347	8.704	7.4965	13.2138	12.8898	11.6473
LOC110694723	6.7533	7.3688	6.4423	15.576	15.9389	16.8843	12.1547	11.0156	13.3828	7.2159	8.7289	7.905	24.5003	22.6245	22.3717	13.215	15.6432	14.1793
LOC110722130	12.6793	14.4992	12.8295	10.7081	10.961	9.3531	10.1599	8.9735	9.175	12.028	13.8111	13.9827	12.4995	12.3748	12.6887	13.2158	13.9604	12.7235
LOC110724774	11.2304	11.8526	10.427	10.8609	12.1166	11.5665	10.4417	14.09	12.7828	12.6095	13.2564	12.1172	11.2778	10.2745	11.7591	13.219	12.9615	11.8404
novel.3476	18.6152	16.665	18.0096	14.4553	14.9365	14.5626	9.5294	7.9701	8.9773	13.6292	11.5241	12.8276	12.182	11.0452	11.8105	13.2204	11.0749	12.0631
LOC110732726	10.2723	12.4062	8.6799	25.8581	23.4645	17.32	25.7025	19.4529	22.4908	9.7648	17.4132	14.6971	9.2161	19.4052	14.6249	13.2209	30.7401	20.2703
LOC110713202	11.8591	8.858	13.1882	12.5797	12.2293	14.5426	14.1789	13.0932	8.1965	8.2607	5.9214	4.111	10.4273	8.213	7.278	13.2228	7.1172	12.1238
LOC110698354	25.4681	26.7111	26.4431	10.9274	11.6432	10.6015	11.9366	15.329	15.2686	28.0491	28.5479	32.4832	24.4122	24.9198	28.3982	13.2231	15.8806	15.1256
LOC110705408	12.382	15.3934	14.1316	13.2906	10.9657	11.8965	9.0164	7.8759	8.4692	14.1412	18.0915	16.3586	13.4171	17.7364	15.3154	13.2259	17.2405	14.3475
LOC110703417	13.9402	15.7632	14.8408	20.3635	21.3957	18.3973	17.7334	17.2943	17.8862	11.6457	12.7304	11.9389	12.3569	13.2121	14.1434	13.2326	16.5782	15.7027
LOC110724385	15.0752	13.1844	14.513	13.4009	13.648	17.0176	15.5963	15.1837	14.4578	12.0347	11.0592	11.492	12.7384	9.5395	10.2401	13.2332	11.33	13.8356
LOC110715552	6.609	4.6225	6.8898	33.6467	33.4774	32.097	37.6364	33.5112	41.182	5.2988	4.2766	4.8035	19.4915	15.2717	14.8069	13.2345	10.5644	10.7554
LOC110710164	13.3557	14.4137	15.0036	12.2621	13.5161	11.7499	8.1931	10.8115	10.5272	14.1046	16.7127	15.9793	12.891	15.2993	13.3385	13.2347	17.1472	14.0365
LOC110701105	10.5284	11.2265	12.3566	13.3064	18.3614	13.8926	13.8754	15.7298	13.8828	13.5441	14.5101	14.8871	15.8017	14.2225	14.2727	13.2358	14.1028	14.1296
LOC110738651	51.9418	56.5671	53.0708	13.8688	14.7362	16.0591	5.6494	5.1977	5.316	37.3724	36.8313	36.2551	26.6625	29.2961	31.4651	13.2361	14.8597	14.4438
LOC110739780	7.6637	7.4019	7.551	12.263	13.9434	11.2731	16.0721	18.0112	16.6476	9.6035	10.4846	10.4208	10.8653	9.0431	10.9963	13.2366	12.9757	17.0899
LOC110703519	7.621	7.8579	8.0806	9.1738	10.3235	10.4015	9.689	9.4966	9.5257	4.928	4.7154	5.293	5.4413	4.6334	5.8088	13.2401	12.1968	11.4133
LOC110697977	10.1452	7.4458	8.4421	11.4098	13.7289	15.1543	12.3808	15.611	15.1272	10.3386	8.3519	8.0909	12.0453	8.4904	9.9293	13.2404	8.5414	10.7843
LOC110721070	6.0101	8.1688	7.2435	14.3083	14.408	13.1686	8.468	12.6779	8.457	4.1721	5.2145	5.469	17.7886	21.7545	17.0215	13.2428	18.8241	20.1312
LOC110734272	10.3341	9.8161	10.9899	16.3894	18.6402	15.1519	16.585	20.7558	18.7856	9.6456	11.1493	9.8364	10.902	9.818	12.4982	13.2428	15.228	14.8621
LOC110727769	5.094	5.0414	4.2286	24.8516	17.4373	18.7151	20.3848	22.8873	17.7114	2.5509	4.405	4.5859	5.5069	7.5962	6.3189	13.243	20.2255	17.2121
LOC110688714	7.7963	8.4301	6.9836	8.0918	7.5418	7.5778	8.0904	7.491	8.8285	8.3539	9.833	8.123	9.9694	10.2166	9.9403	13.251	13.8431	14.1616
LOC110727868	4.7726	3.8065	4.6543	9.1264	13.2946	11.0091	12.5124	16.8442	16.6699	4.5964	4.2579	4.1648	8.3	6.3405	6.9048	13.2511	9.8191	9.932
LOC110688406	7.5829	9.5292	6.8893	24.497	26.4804	18.1862	23.8806	27.9438	28.4661	7.0025	11.6343	9.889	10.9741	18.9935	14.5072	13.2552	31.9051	17.7689
LOC110725305	15.8827	18.038	17.7349	13.1511	13.4005	13.5679	10.0157	9.1412	9.73	16.5816	16.6553	16.0351	16.8099	16.8539	18.5395	13.2553	14.2877	14.7217
LOC110731301	17.5619	17.2298	18.6781	12.7315	12.0007	14.6401	12.3263	13.5801	13.1212	17.9992	16.1771	16.2926	16.2714	11.6351	15.0436	13.265	11.1311	12.8365
LOC110720830	14.3439	24.5393	20.3992	61.5243	33.0531	34.8874	36.0365	46.0252	29.6918	8.4642	18.6162	13.0634	16.9207	43.8652	27.9165	13.266	44.5806	24.5386
LOC110696641	9.6409	10.2902	9.6636	16.0549	16.7255	12.4056	11.9905	17.2841	15.876	11.4143	15.9711	13.2413	12.0582	13.9502	13.6886	13.2694	17.3472	14.9983
LOC110690551	11.371	12.6461	11.1542	9.562	11.7083	11.4613	10.6681	11.9283	11.3674	11.4242	11.8323	12.2996	11.3339	11.1276	11.7323	13.2703	14.4883	15.6349
LOC110686382	14.3136	13.6491	14.43	9.5962	10.6166	10.1292	8.5406	9.0678	8.7182	14.5843	10.514	11.7573	12.5963	10.7793	11.7791	13.2719	10.6314	11.6975
LOC110737045	14.9552	13.5948	14.0103	14.7809	13.9012	15.2577	22.1064	28.2694	24.4918	16.6605	10.989	14.744	13.9002	9.1508	11.6897	13.2719	9.4005	12.7856
novel.2508	21.6822	15.7953	19.3298	8.7797	10.7779	11.7453	9.8669	10.729	9.6552	23.9735	14.6598	19.7959	20.1822	11.0311	17.2021	13.2725	7.782	11.7661
LOC110736796	7.973	7.0268	8.9077	10.969	13.4688	11.0776	14.0732	18.4443	18.5268	8.666	6.7849	8.2775	12.0236	6.0233	8.3722	13.2796	7.149	9.6193
LOC110733247	7.7512	7.4137	7.8606	10.6551	13.4899	16.0516	28.6993	25.4922	25.6376	9.5729	6.264	8.1865	9.9406	5.6759	9.0314	13.2864	9.3255	11.3617
LOC110709742	12.8123	14.7303	14.1425	12.9239	16.0391	13.7106	8.621	8.7856	9.3226	12.5754	13.2812	13.8943	14.2836	12.7011	13.8666	13.2884	12.7773	14.2005
LOC110728063	12.6031	14.3856	14.2398	20.0483	24.8367	21.3353	16.1198	15.2298	15.8107	11.3974	9.9685	9.4777	12.4227	11.2889	10.3503	13.2895	11.2009	13.0897
LOC110688231	8.1831	7.1161	8.0574	10.5811	12.3523	12.7997	19.3784	17.1776	20.6827	8.9107	5.2839	7.3463	7.8968	5.7308	6.9763	13.2906	7.9815	9.2472
LOC110689125	10.9564	11.15	11.2595	8.2322	8.8963	8.931	5.1983	5.7976	5.3418	11.0242	14.1195	11.58	10.4365	11.237	10.7241	13.293	14.2701	14.2127
LOC110712253	4.3383	4.7601	5.5828	15.5375	17.687	18.5476	20.6927	25.6474	25.4692	3.8736	3.6119	4.4232	7.5613	6.1215	6.3689	13.293	10.6906	12.0552
LOC110690959	11.9474	10.7075	10.7103	13.8606	13.628	12.1623	13.1364	13.8888	13.3384	12.3185	11.8355	10.788	11.9794	11.1325	11.1211	13.2946	10.0461	13.0647
LOC110737277	6.2284	6.7312	7.1217	10.7702	11.6956	13.4101	13.33	13.1428	15.0511	8.6589	5.6284	6.8372	8.937	5.9631	7.2971	13.2971	9.4319	9.6306
LOC110733006	15.0678	13.6053	14.3662	11.2564	11.7105	11.8136	9.8424	10.3783	10.6291	13.1132	10.7309	11.5938	11.3072	9.6576	10.9009	13.298	11.8223	11.4587
LOC110706149	8.757	11.1884	9.6703	23.1518	27.3034	20.9131	22.7323	17.3724	14.8619	6.1793	7.4834	7.9644	13.2072	12.7511	9.4922	13.2981	14.5212	15.0434
LOC110691054	11.9702	14.5969	12.5108	19.7356	18.4591	16.9236	20.3529	18.3465	17.0913	9.8791	11.7813	11.1452	12.4702	14.0518	14.2476	13.2996	14.3447	14.6303
novel.93	4.202	3.3286	4.0851	15.5794	13.6237	15.4218	12.2311	9.4916	7.0597	4.1243	5.585	4.4339	8.0719	8.4279	7.7785	13.3079	14.7486	14.0293
LOC110695219	12.8703	9.3019	11.7144	11.5656	10.1867	12.5678	10.5952	9.2581	11.3491	11.0532	9.5449	9.7244	11.1934	9.1569	10.2425	13.3117	11.1556	11.571
novel.3792	35.36	37.6794	40.4652	5.7047	5.2671	5.9854	1.2881	0.7286	0.7219	40.0045	46.6639	44.9634	31.1078	33.9684	34.5237	13.3138	16.1876	16.4817
LOC110706543	6.5407	5.2649	5.0264	15.339	18.3147	21.9318	18.9423	16.4157	17.0279	7.1866	5.2139	5.4375	9.9344	5.5897	5.6003	13.317	6.1476	9.6927
LOC110736932	21.7935	20.2482	21.1494	11.683	10.8275	13.2134	9.2768	8.5527	9.6571	21.5869	17.4746	19.4699	16.1631	13.9228	16.0181	13.3186	9.5662	10.911
LOC110716290	12.2307	14.0917	13.1719	14.6817	12.0882	8.9694	14.6779	12.2341	13.4198	13.5867	19.3224	15.4999	14.2204	17.3749	15.5004	13.3196	19.9875	15.2242
LOC110728386	17.264	10.0077	11.8408	7.6438	8.3834	11.7104	14.0661	10.8801	14.6599	14.8261	4.8931	7.0807	12.6095	5.7856	9.7493	13.3217	6.9176	7.7943
LOC110726560	13.9297	15.3281	14.9192	28.5237	22.8677	23.49	33.3073	43.0568	31.9055	10.4681	17.4723	13.1581	12.2527	21.1672	17.1522	13.3223	25.0691	17.7711
LOC110694860	11.3363	10.869	12.8141	11.2931	12.501	10.1058	12.7149	15.2266	12.7608	11.0759	10.7938	13.2242	10.2918	12.3684	12.7877	13.324	12.5395	12.46
LOC110738059	9.8131	13.7998	11.1054	18.016	18.5642	12.9056	14.6672	17.0913	14.1634	12.6202	18.9192	19.23	13.9286	26.996	18.4912	13.3261	30.9712	20.6866
LOC110720629	26.9132	40.4996	33.5438	50.8743	33.8014	35.4135	32.8153	30.1584	23.9251	21.1742	41.4539	34.2275	26.7322	62.6205	44.8844	13.328	27.2675	19.9577
LOC110737884	13.6115	13.6029	12.7469	10.4576	13.5343	11.6485	11.5202	14.0425	12.8562	18.0034	14.4487	17.8322	14.0679	14.8903	15.2461	13.3285	13.2987	13.931
LOC110705080	4.6026	6.2318	2.1641	15.5221	24.8929	16.8817	24.0052	22.8404	29.1862	2.6819	2.8545	2.7331	6.5193	9.8137	4.7764	13.3314	13.6986	11.4012
LOC110728572	7.8122	11.104	10.2578	17.0855	16.4231	13.3659	11.6652	14.0404	13.4352	9.1248	15.3399	13.4283	10.5903	16.836	14.4976	13.3324	26.2098	15.5485
LOC110692011	14.1114	16.4543	15.2176	16.4529	15.7796	16.4467	10.1435	11.2694	11.2193	15.6613	16.2354	18.7725	14.8103	17.1967	17.3486	13.333	14.7061	15.7924
LOC110693235	8.0043	10.0943	8.7943	16.6114	17.8499	16.3839	14.4546	15.7412	17.279	9.7558	10.7008	11.0135	12.4335	14.4076	14.0107	13.3346	16.8314	14.924
LOC110714568	13.9347	16.7235	14.1691	14.9258	16.6856	12.256	14.005	12.1904	11.4441	12.8455	17.2525	15.8096	14.5026	17.7838	17.0165	13.3351	19.959	17.8409
LOC110709815	16.7917	16.3629	15.9693	13.7243	15.6728	14.9312	10.1076	11.2199	9.704	15.2468	14.8016	14.917	13.1148	11.1795	13.3382	13.3417	11.1604	12.4043
LOC110735340	15.3854	15.1987	14.9545	10.3802	9.6988	10.5709	8.8332	9.447	8.7014	13.569	13.1465	13.6539	11.6802	11.2348	11.861	13.3425	10.9874	12.1229
LOC110704598	21.9781	22.8476	22.5039	12.8711	13.3585	13.5245	16.8585	19.0532	16.8621	28.3194	22.2703	25.3831	21.9394	18.7208	20.9368	13.3471	11.3869	13.8779
LOC110731794	13.8774	12.9649	12.7463	13.8539	14.9621	14.6247	9.5857	9.8527	10.6276	12.6469	13.4911	12.4964	12.907	12.7305	12.9378	13.3474	12.2168	12.6244
LOC110708780	11.7364	11.522	11.6322	13.4223	14.7888	14.8347	14.2742	13.3454	13.4037	10.4937	8.9904	12.2509	14.0811	11.8982	13.6617	13.35	11.9794	14.5071
LOC110698636	13.6122	11.3378	11.4809	9.4146	12.2522	10.8343	9.2836	7.8839	8.7986	12.1034	12.5988	12.486	13.9311	10.2749	12.1932	13.3518	10.7809	11.5372
LOC110690347	6.54	5.4693	4.6638	9.609	11.9244	10.9844	20.5752	17.4957	21.7136	8.5215	3.1241	5.0188	6.7204	4.6102	5.697	13.3524	5.2877	8.3559
LOC110734428	24.0171	24.5589	23.8486	10.0902	13.514	10.6298	7.6568	6.706	6.5346	23.6706	24.3919	23.6196	22.617	24.821	23.4587	13.3553	19.3466	18.3902
LOC110684655	11.6586	11.2469	12.2966	8.9445	10.7009	9.802	5.5777	7.3325	7.0168	13.1189	11.9528	13.5763	13.8497	12.9666	12.4642	13.3556	10.7034	12.4553
LOC110709639	15.7564	14.4203	15.8538	17.2652	15.9714	19.4448	14.8715	18.6719	14.9083	14.4457	13.0193	13.948	13.8275	11.9464	13.5346	13.3557	10.6195	14.1589
LOC110691460	15.4834	16.7293	16.5956	13.8144	13.1998	13.1737	10.9539	12.2312	12.305	11.9234	14.7228	13.522	12.3698	13.6385	12.9465	13.3575	15.4224	13.4293
LOC110737350	6.0995	12.2381	9.5422	33.3173	27.0897	20.394	15.8178	17.3435	18.2562	5.9127	14.155	8.258	9.4067	25.5254	12.5536	13.3576	57.0156	21.4711
LOC110731012	13.2469	12.6596	12.6148	10.5299	9.1013	9.7322	7.9081	8.7912	9.3492	14.2082	13.6786	13.9416	13.4502	11.4615	12.9368	13.3584	11.5133	12.5544
LOC110734346	12.2489	13.6316	13.4374	14.2528	12.8197	12.3924	12.6533	10.3184	10.2934	12.5588	12.1949	10.0968	12.2209	14.2769	11.6408	13.3597	15.3114	14.1791
LOC110706751	12.7954	15.2848	15.1699	10.7914	12.7504	10.0535	15.1328	12.5811	15.3312	16.0446	20.4985	20.9245	13.2533	18.4056	17.2003	13.3617	20.5195	17.8721
LOC110708532	10.413	8.6053	8.6898	10.1497	11.6513	13.8832	17.9119	17.6103	16.3794	10.6749	6.2193	5.3663	11.0699	5.6044	7.0046	13.3655	7.2356	10.22
LOC110710668	16.9812	14.104	14.9462	10.4318	12.129	11.1147	8.7352	9.4216	9.652	12.9539	11.1657	11.1833	15.5418	15.3262	14.2454	13.3681	11.2365	11.9319
LOC110737828	17.991	15.8918	16.8526	6.6776	8.5017	8.2551	10.9837	9.4767	10.8326	21.9154	15.47	17.6211	16.3849	14.9266	14.8338	13.3688	11.9936	11.9821
LOC110684810	5.3692	6.5263	4.7936	24.1323	25.2075	18.492	27.6341	26.3802	25.1822	5.3006	5.9207	7.0573	7.8364	10.8063	8.0222	13.3692	18.338	14.4048
LOC110710520	11.6802	15.9356	15.5253	17.4048	14.2393	14.4593	13.7817	15.0824	16.1539	13.785	15.9265	15.7993	12.5622	12.7601	15.5935	13.3693	15.3922	15.6979
LOC110731493	19.6129	19.864	19.4248	12.0434	12.5653	13.285	13.3378	10.4077	12.3988	18.8069	11.885	16.5383	17.6031	12.7476	13.5118	13.3714	10.1967	12.1867
LOC110684098	17.1792	20.621	18.7237	11.0205	11.6832	10.83	7.0353	9.0438	8.4074	21.1177	24.5999	21.6778	18.1083	23.6429	22.1636	13.3735	17.8892	14.7241
LOC110700139	10.4337	12.897	12.1075	21.7427	22.6627	16.1877	20.49	21.2496	20.8738	9.5316	12.3714	10.482	11.5553	15.0447	13.7802	13.375	18.8065	15.0576
LOC110721097	20.1788	22.0061	22.4397	13.9313	15.5084	13.5078	12.9044	12.6418	12.0007	16.2865	16.3273	16.3871	14.5493	15.2593	16.1163	13.3766	13.6991	16.027
LOC110691548	9.7682	7.3673	8.2005	10.3096	9.8971	11.0037	14.984	17.156	16.3347	11.1339	6.9418	8.467	9.9143	6.0506	8.9232	13.3795	7.3988	11.1751
LOC110696060	17.5691	15.0584	16.7182	12.7212	10.6303	15.883	10.7521	6.9663	8.7354	15.0162	11.0402	11.533	13.5877	10.5251	11.2005	13.382	9.5141	10.8842
LOC110705583	16.9692	16.7294	17.5548	15.355	17.358	16.979	20.2992	21.1564	20.7859	11.1337	9.1128	11.7864	10.265	9.0516	10.1569	13.3833	10.6881	11.7575
LOC110708727	13.1603	10.0002	10.6181	8.1207	9.5129	10.7574	10.6181	10.8824	11.293	13.6412	8.8127	10.8335	12.3318	7.7369	10.6617	13.3837	6.5763	9.5302
LOC110708402	22.0568	25.0073	21.6831	15.8886	12.2808	13.2389	9.6356	9.4757	9.6583	22.611	29.4494	25.9793	19.1648	22.8951	21.9572	13.3854	18.7766	15.9402
LOC110722423	9.272	8.2443	8.8592	14.7799	15.3183	13.9579	19.8863	23.3358	20.4076	7.8015	8.4849	8.2174	9.5748	9.4405	9.3073	13.386	14.5012	12.2536
LOC110717959	10.7508	11.6427	9.7783	13.409	14.6866	10.9233	14.5613	13.0304	13.651	11.2063	15.7658	14.609	14.6765	17.7364	16.7729	13.3876	16.761	13.9658
LOC110690308	15.1128	14.2983	16.8332	13.2671	12.5491	13.7805	11.0186	11.3687	11.0703	14.4432	13.2605	15.4919	15.4146	12.201	14.2239	13.3878	12.7235	14.6327
LOC110686361	17.6466	21.594	18.17	22.8425	19.4419	18.1276	11.6523	10.7811	12.1002	19.0095	26.3806	21.6817	18.4527	27.4908	25.6874	13.39	20.7741	16.634
LOC110704637	14.971	15.0918	14.583	17.4122	18.189	17.081	19.3396	21.7581	23.3186	13.8842	13.9642	14.2764	14.2044	13.9211	14.3382	13.3936	17.3209	15.3808
LOC110735040	24.1508	26.1497	24.4131	13.6724	12.6133	12.7672	7.6838	5.8089	7.1371	17.3338	17.7958	16.0878	16.535	19.3771	16.7416	13.3985	13.0361	15.6661
LOC110702792	16.9062	15.7768	13.6264	16.4659	13.5772	15.0891	14.5115	12.1332	16.3244	15.1238	17.2976	15.4137	13.2028	15.761	13.6012	13.4016	16.1924	13.7866
LOC110710367	13.4925	15.3668	14.3678	13.4029	13.9763	12.1084	8.8936	7.9021	8.8395	14.4972	18.4697	17.1559	14.8811	17.1963	16.5326	13.4032	16.4808	14.872
LOC110721739	36.3331	24.6441	33.2807	4.0379	3.4142	4.81	1.1463	0.4651	1.3475	38.5135	31.4542	29.5587	24.8214	21.5982	25.6366	13.4083	8.5724	11.0749
LOC110733446	9.5202	9.6631	9.9878	29.3514	29.4499	24.3761	29.5487	28.9144	27.0812	10.2128	11.1026	10.5865	9.3841	13.7022	10.8884	13.4114	18.8512	13.7344
LOC110721976	4.6612	5.8904	5.3056	14.9955	13.0236	10.2285	21.5788	33.4404	28.8367	5.7335	8.2221	7.005	5.7517	8.6821	6.5165	13.414	21.9356	17.0446
LOC110728217	13.5006	18.3207	15.9893	17.7188	17.0702	15.5673	12.2305	13.3729	12.5678	11.6963	19.0405	16.4549	14.1795	20.4118	16.4361	13.4149	22.3904	16.1879
LOC110736491	11.65	11.4791	10.8476	9.7651	8.9807	10.1384	10.293	12.1076	9.1753	12.8853	12.4922	12.0937	12.0512	9.3425	10.9862	13.4162	11.6144	12.9345
LOC110691955	16.175	11.693	15.0671	14.996	14.5267	17.1342	15.8378	19.0916	16.4339	14.0751	10.4149	11.6249	9.5078	8.4561	10.204	13.4182	10.847	12.4454
LOC110703792	14.7978	13.8848	15.0199	10.9123	11.6139	13.3194	14.0834	13.9088	13.0208	14.5825	11.5075	10.0344	11.075	10.5779	12.2373	13.4198	9.9228	11.5934
LOC110700519	10.086	10.0748	10.1288	14.0161	14.9622	15.5965	8.9054	8.5026	9.4715	10.6188	10.0682	9.4578	10.4464	9.8513	10.2951	13.4201	11.973	12.1446
LOC110682455	19.4121	23.4289	24.0986	19.4215	17.3455	18.2628	16.1383	19.6795	13.9943	22.4949	28.9515	27.8459	23.0427	27.6277	25.4984	13.4213	19.6635	17.5594
LOC110699236	17.5388	24.8389	23.0493	18.148	14.2441	13.5684	10.657	9.39	8.1895	22.2486	35.9251	25.8795	21.2123	37.3754	29.3311	13.4213	25.9501	17.8457
LOC110737735	11.4518	13.1416	12.4593	17.9453	16.3621	15.7897	13.123	15.4683	12.3698	8.5339	9.2236	10.4379	10.8039	12.0921	11.6408	13.4217	13.2488	12.807
LOC110708211	5.517	9.7344	7.0041	23.5609	24.8737	14.9038	31.3681	23.5535	22.0022	6.9806	11.0487	8.7986	9.2115	19.1628	13.684	13.4231	34.2616	21.1353
LOC110700690	19.0356	17.9303	20.7175	13.4956	13.8013	15.0848	11.2373	9.2367	10.2238	17.2175	13.8486	15.9046	16.416	13.6803	14.7014	13.4234	12.4014	14.3868
LOC110703929	4.8649	4.9291	4.2864	6.807	5.8417	5.7324	6.0746	6.4165	5.8428	12.0234	11.7148	11.3104	13.2712	11.8123	13.2785	13.4239	13.9639	13.5054
LOC110689176	13.0345	12.726	14.5484	14.7253	13.2749	14.6293	11.0664	13.5884	12.6581	13.0996	15.1084	13.449	12.8644	12.2436	14.2941	13.4241	15.427	14.3538
LOC110707994	0.2318	0.4344	0.0777	111.21	69.0084	71.0999	211.141	238.568	212.125	0.5598	0.5195	0.3907	1.8586	2.005	1.7476	13.4248	20.1761	10.5961
LOC110716682	4.009	3.5264	4.1869	9.1177	7.7732	8.5281	5.3982	5.4541	5.6948	2.7685	2.2162	2.5422	6.6338	4.909	5.2307	13.4263	11.1116	11.41
LOC110730145	5.288	7.621	5.9031	16.6606	21.678	16.1013	20.1087	24.4861	26.8545	5.7832	5.4919	5.8588	9.2177	8.327	7.76	13.4275	8.9693	12.475
LOC110691645	6.6708	13.0974	7.7321	32.4403	22.8166	16.5315	9.0995	14.6494	14.5229	7.0106	16.7049	12.4274	11.5595	26.6725	17.0844	13.4298	41.3717	21.428
LOC110737864	18.6917	20.5421	19.8435	11.6883	11.5813	11.6772	8.6667	9.9908	9.4865	17.4881	19.4025	18.4512	16.6847	14.8563	18.0512	13.4414	12.3722	13.1399
LOC110725261	14.6059	14.2606	12.0582	2.9691	3.3833	2.8585	3.0077	1.0552	1.9604	27.4805	34.7983	30.205	30.1689	30.9568	22.569	13.4434	10.3272	11.7949
LOC110728027	10.7099	9.6396	9.8015	6.0304	7.8126	7.2383	5.1864	6.0258	6.0661	13.9241	13.1548	13.1484	14.2433	11.8031	14.2552	13.4467	10.5853	13.539
LOC110693843	4.8042	5.6239	4.3582	30.6529	19.6975	23.5929	73.3331	96.695	79.5677	2.7005	1.8964	2.255	5.3802	4.3711	5.4814	13.4493	11.0274	12.4424
LOC110711423	11.8836	12.6266	12.3848	22.0123	17.6897	18.353	14.1467	16.0106	13.8196	9.8513	12.5111	12.6785	10.3512	12.9063	13.3802	13.4512	18.8466	16.4646
LOC110707293	15.3933	14.7945	15.2499	12.8838	12.2388	13.771	8.57	8.7575	9.4958	14.9258	15.0475	13.9529	13.107	12.1952	12.5906	13.4519	12.6218	13.3007
LOC110706140	14.8767	15.7572	13.1348	14.4918	15.4266	15.9777	11.025	11.9939	11.6193	14.179	11.8217	13.9126	13.3975	10.6847	13.6397	13.4548	11.5446	13.9382
LOC110682059	5.2378	6.6794	5.8321	37.9447	34.7396	28.6724	40.8901	45.8225	46.1792	4.3132	5.84	6.4042	9.2539	11.2362	9.7773	13.4585	17.2551	17.0721
LOC110734387	8.146	8.6684	9.2398	16.6975	17.8424	17.9835	15.9738	17.5669	18.9404	8.3307	8.954	9.145	10.0127	9.8176	10.7076	13.4623	11.9447	13.2661
LOC110719143	6.4959	5.0223	4.9834	7.9397	8.9702	8.4159	11.6624	7.1718	11.2286	5.1768	5.7919	5.6021	6.2272	5.0668	6.2362	13.4636	11.2689	13.3766
LOC110724287	11.4249	10.4705	11.6899	11.0265	9.2621	10.6201	9.6702	11.9194	10.5244	14.8988	13.3972	14.7504	13.595	11.1585	13.1701	13.4661	13.238	14.0125
LOC110729234	15.9067	15.6881	15.8121	13.1658	13.1894	13.2902	12.1595	14.4876	12.8285	14.3836	13.2492	14.257	11.7173	12.0198	12.454	13.4731	13.2961	13.5796
LOC110699188	31.5088	32.5417	33.1844	11.8401	12.0366	11.3726	3.716	2.8728	4.6507	42.1841	41.6681	43.3517	35.2947	32.1497	34.7578	13.4738	13.8251	13.9812
LOC110730100	16.4597	13.5599	14.7588	11.6618	11.9477	14.2991	16.9508	15.5134	17.9564	14.5737	8.6439	11.2525	14.0682	7.8571	9.7707	13.4747	8.3457	12.0858
novel.4819	13.529	11.596	12.4301	7.4581	8.1385	8.8018	7.264	7.1396	8.4177	16.115	11.1474	13.2899	13.3195	10.3927	13.5207	13.4797	8.3521	10.3361
LOC110711783	10.9326	9.5158	9.8412	12.5876	13.2948	13.5936	13.668	16.991	15.6961	9.7485	8.9961	9.9085	11.3331	8.9993	10.0817	13.4807	10.391	12.8626
LOC110710526	18.7243	17.5447	18.6916	11.5999	12.5919	11.2652	8.3017	6.8925	8.755	18.0317	16.506	16.3834	14.7548	14.717	15.4533	13.4825	11.3153	13.7781
novel.2951	10.4765	10.7718	10.3975	11.6353	14.0507	12.7708	10.8795	11.2558	11.3526	12.2557	10.0985	10.225	11.9765	10.5151	10.7521	13.4851	13.3678	13.6147
LOC110689340	19.4879	20.1866	20.9337	9.8784	10.944	11.0045	8.1091	6.4921	6.2414	18.8717	19.241	19.5442	15.7852	14.5511	16.8822	13.4886	16.0496	16.4033
LOC110698305	10.6504	12.6332	14.0023	18.5447	17.459	16.6593	13.0749	16.8439	15.1868	11.6216	16.2026	14.2982	12.8586	15.6597	14.3468	13.4911	17.5551	14.7197
LOC110716109	8.0994	10.1493	9.2033	12.8975	11.7439	12.7417	11.0144	9.4226	8.714	11.2096	11.6267	11.3616	16.0415	19.2227	16.3917	13.4913	19.8351	14.2849
novel.1087	20.2246	12.586	14.2379	6.9903	9.5661	10.6113	12.3471	10.2956	12.7843	18.2574	8.2476	9.9236	12.4635	8.6178	8.5581	13.4961	7.9111	8.5149
LOC110720625	14.6438	12.0196	13.2138	18.5429	15.783	22.5623	24.1223	25.1223	24.7086	11.7136	6.9237	8.279	8.8765	6.9222	8.0867	13.4971	9.6613	11.0049
LOC110710494	7.9575	7.9885	7.944	14.4049	18.2744	14.3336	13.111	14.7822	16.0029	8.3827	9.1055	9.2806	10.3238	9.7121	10.4657	13.499	12.0782	14.0443
LOC110688048	6.7829	10.9561	7.8952	19.9155	22.229	17.4074	16.4984	15.102	14.0533	10.8663	14.7993	12.9243	15.0174	21.6508	17.7867	13.4995	20.7879	16.4647
LOC110718079	11.0097	10.9131	10.3708	12.1953	12.68	12.9087	13.5589	14.0335	12.3497	10.9472	10.5438	10.2804	8.5623	7.8058	9.2688	13.4997	12.4511	12.2395
LOC110719959	12.1732	12.8358	11.9376	12.4716	17.139	13.3371	11.5332	13.7067	12.8151	10.071	8.1741	9.9249	9.3519	8.4608	9.1767	13.5012	9.9888	12.3758
LOC110687738	12.6547	12.9481	12.3182	15.947	13.1987	13.5287	11.9146	11.8917	10.5307	9.7524	9.6441	9.9577	8.471	8.2382	8.5566	13.5013	14.7565	12.6734
LOC110717239	14.1869	10.9749	10.8311	14.3224	10.4964	15.8086	24.2954	22.9396	23.7093	14.654	9.401	10.5808	13.9918	10.2155	10.1087	13.5022	10.5557	10.8485
LOC110698035	11.5581	12.6991	11.8453	14.9488	13.1449	14.4806	10.702	11.867	10.8224	11.8525	13.2062	11.3619	12.8625	12.3803	13.6368	13.5027	15.4179	13.3148
LOC110731367	9.0108	6.5487	5.5476	9.1045	14.9841	11.4605	18.0611	13.2961	17.2733	5.5832	2.9864	3.8663	10.3999	4.9047	7.404	13.5042	5.1584	9.7139
LOC110699231	3.0498	3.0116	3.3704	20.4086	21.9908	19.0927	21.619	20.8304	25.6501	1.7717	2.4126	1.553	6.3927	6.6522	5.8624	13.5049	12.4127	12.2418
LOC110711513	13.4053	14.3036	13.0253	29.1207	25.2022	31.0232	34.4983	40.3316	32.8641	10.3983	9.8944	9.4689	10.6545	7.9118	9.0238	13.5057	12.1078	12.6593
LOC110717787	10.719	5.2831	7.396	5.9214	10.3396	10.0421	22.8651	21.1889	28.2399	13.8783	5.8222	5.4295	9.3512	5.2763	6.555	13.5064	6.0161	7.7246
LOC110717073	8.0446	12.8935	9.9259	17.2732	16.1461	16.8803	12.8901	13.1914	11.2025	7.8063	9.0843	9.8468	11.6124	10.4111	11.6372	13.507	15.8741	14.6701
LOC110688967	16.0506	22.5958	18.2588	15.0074	13.4409	12.6958	10.2781	11.4968	10.7647	15.2569	15.0153	15.4194	13.5546	15.1117	16.3016	13.509	15.0609	13.6936
LOC110705125	18.0036	19.9874	19.8221	12.2124	13.6309	12.0175	9.5675	10.907	10.2539	18.952	21.3382	23.0401	20.1041	17.8528	19.5993	13.5131	14.1258	16.3294
LOC110715240	22.3036	24.3146	23.2011	14.3174	14.0122	14.3896	9.5207	10.2979	9.7517	19.1248	21.2288	18.5867	15.6529	18.7545	16.6057	13.5131	16.7183	14.0628
LOC110714009	16.998	22.6764	20.4631	18.9092	18.3203	18.147	13.4167	12.7746	12.7243	14.7002	16.2291	16.5742	15.3037	15.9632	15.2121	13.5135	18.2851	16.3861
LOC110720459	8.186	10.5035	8.9625	20.7958	16.4421	11.5803	18.6433	20.2173	19.7547	8.466	11.9246	10.2101	9.5948	12.9342	11.2625	13.5136	24.4527	16.4251
LOC110709734	10.8814	9.8225	11.5381	13.9072	14.2771	12.8658	19.6567	16.1967	19.2421	9.0382	11.9273	9.9322	11.8577	10.8734	11.2344	13.5149	18.8218	14.68
LOC110701164	5.8577	7.2087	7.14	28.0612	29.7955	15.8716	19.5646	22.7911	24.0076	2.7159	7.007	5.5526	10.8469	20.4608	15.0726	13.5157	25.0624	19.149
LOC110736930	3.398	3.46	4.4959	26.0318	22.0146	23.3196	49.798	59.7673	44.9632	2.0652	1.9529	2.4426	2.7322	3.1443	2.4285	13.5169	16.3747	15.8123
LOC110732489	9.246	10.8759	10.3657	11.6981	13.5254	15.6919	15.8829	17.6323	16.9681	11.3772	7.2947	9.6763	13.5861	6.9571	10.238	13.5222	6.9762	11.26
LOC110682321	14.8859	19.6423	17.2256	21.2224	21.2563	18.6017	16.6457	17.6851	16.8868	11.9926	14.5845	15.4361	15.7005	20.4037	18.656	13.5254	17.7076	15.871
LOC110681938	21.0709	17.589	18.9095	8.7773	10.2096	9.9207	17.649	14.6955	14.4297	20.6131	13.8534	16.7849	13.1794	13.2205	14.9958	13.5275	8.4716	11.7319
novel.4287	2.1478	2.6658	2.4687	3.6566	3.2497	2.6404	8.0874	6.642	8.3279	8.0129	5.6105	5.8767	10.604	6.5287	7.4981	13.5292	9.2558	12.5923
LOC110707885	12.3669	15.1937	14.2082	21.5653	17.9726	18.2034	14.7757	14.941	13.8757	10.922	12.86	12.2188	10.8698	11.0771	12.7047	13.5293	15.7907	16.207
LOC110683161	8.0723	7.685	7.4006	13.7372	13.7341	14.8409	14.2165	11.3267	13.9796	9.2595	8.3754	7.8772	11.3111	9.4905	10.3091	13.5297	10.7643	11.3032
LOC110727892	10.817	9.7946	9.5285	11.9512	9.9008	15.3894	13.1516	11.2553	11.4199	12.3758	6.0956	8.3583	12.3467	6.4751	10.3607	13.5311	9.0724	11.1675
LOC110739378	14.6819	16.8576	15.935	12.8875	10.9622	10.6782	7.444	8.0202	7.8832	15.9891	21.0306	19.0139	14.8644	19.9186	19.1647	13.5315	20.1736	15.319
LOC110696984	11.8856	11.5138	11.4241	13.3605	13.2147	14.2581	11.551	13.6704	11.8421	14.1577	14.6445	13.9173	13.4658	13.1809	13.4723	13.5352	12.2874	14.4286
LOC110702483	17.563	20.6798	18.8707	15.4411	15.3811	14.9645	9.7047	9.1499	8.2454	17.269	21.9136	20.5256	16.9086	22.7684	18.9545	13.537	18.0524	14.8534
novel.1036	15.143	18.5565	17.8919	15.4623	16.2244	17.8611	9.2071	9.9277	8.7029	16.3199	17.7786	16.3498	16.2968	17.2085	17.1449	13.5406	15.9515	16.2659
LOC110690949	16.4971	16.2968	17.5785	11.9907	10.9655	9.8735	10.595	12.2729	10.2927	14.5418	14.4385	14.9683	13.7647	11.6301	13.927	13.5421	14.4684	14.4878
LOC110718503	9.6674	8.4114	9.246	17.3216	17.2894	17.2993	23.8163	25.168	29.2035	9.2464	8.633	8.2157	11.8928	9.7652	9.4747	13.544	11.0973	12.7372
LOC110697788	13.4137	10.4291	9.7985	11.2642	10.2368	13.6727	12.5881	14.1001	13.6544	14.6438	11.9076	11.9481	14.2586	9.953	10.9561	13.5442	8.964	11.583
LOC110681850	6.7519	5.74	6.5619	11.318	10.007	11.8323	14.8129	19.3695	17.2859	8.4657	4.8763	4.3101	10.7603	6.8543	6.2645	13.5455	8.0115	11.5537
LOC110707952	15.4542	13.4967	11.6403	11.9894	11.1409	9.7261	19.1814	13.5938	16.9737	10.484	8.4048	8.8875	9.7207	7.8762	7.9306	13.5499	11.34	7.8256
LOC110701289	18.1778	10.7673	13.753	8.8834	11.7687	14.0809	15.7035	9.8622	11.6564	17.0178	8.0672	10.9738	15.1706	10.0718	10.7838	13.551	7.3895	12.328
LOC110702573	4.7352	5.6964	5.2072	19.993	23.0857	15.8944	19.2367	18.5886	22.1744	5.0423	8.0486	6.4568	9.4873	18.2692	11.8089	13.5539	21.987	16.7361
LOC110727237	18.9214	17.4569	20.9704	11.48	11.6043	12.4237	9.093	7.1196	8.1764	11.6728	10.7751	12.1292	13.297	10.9112	12.9239	13.5566	13.1999	13.069
LOC110723841	16.8879	16.8089	16.0849	17.9135	15.9604	17.1101	17.3442	25.7801	20.8343	17.8403	19.3638	18.0168	17.3679	15.8052	16.6301	13.5586	13.3693	14.0396
LOC110695518	19.1391	12.6847	18.1008	9.1329	10.8315	12.9257	10.8311	8.4149	10.2597	21.2421	15.4805	16.0924	21.0031	18.0616	18.9096	13.5589	12.9351	10.8796
LOC110737087	19.1711	17.5741	18.858	9.6647	11.1499	10.5315	6.8741	7.3733	6.9085	16.2597	15.6274	15.2229	14.183	12.057	14.1256	13.5597	11.7433	11.7317
LOC110690542	12.1942	17.6009	14.4088	13.8135	15.8266	11.8369	9.3672	7.8742	7.4318	13.4834	15.8052	16.2723	15.5491	20.6704	17.6704	13.5612	20.8452	18.9597
LOC110705545	20.0593	18.1554	19.5906	17.3792	14.726	18.0225	15.3077	12.7234	13.8072	16.6649	11.9374	13.7915	14.7941	12.7315	13.7089	13.5625	12.486	13.9945
LOC110729067	12.4093	10.0596	11.7576	12.8631	11.9199	14.3512	14.6425	13.2326	13.5656	12.0211	8.4319	9.0842	10.4956	7.2537	9.0552	13.5626	10.8637	13.7588
LOC110709865	6.2907	6.2133	6.7927	8.0205	6.8741	9.1053	10.5519	8.2389	7.9761	8.158	4.6666	5.9391	12.3627	8.2707	10.7423	13.5635	10.0454	11.4941
LOC110729514	3.2656	2.4375	2.852	19.9555	19.4699	19.9094	30.6388	30.431	30.5383	4.1168	2.9883	2.9093	4.7477	3.6714	4.945	13.5655	11.9148	11.9209
LOC110733400	1.9223	2.456	2.1291	11.8166	8.8642	11.2568	8.7597	12.053	11.4021	2.2218	2.3726	2.0215	6.4828	5.0318	5.6658	13.5659	14.3692	14.6034
LOC110691561	15.0666	15.797	15.9051	14.5156	14.7532	14.6979	9.0581	9.3534	8.7148	14.3779	17.0087	16.2727	14.071	15.921	15.6905	13.5661	14.7428	13.3545
LOC110712163	14.4994	12.7271	14.1625	14.3129	15.6231	17.5386	14.752	18.0485	17.8183	15.125	9.952	10.9934	16.4844	11.2085	11.6387	13.5672	8.2634	10.6945
LOC110691492	3.5962	3.4793	2.8988	9.0479	6.8823	9.449	12.6374	8.1127	10.415	3.4385	1.6801	2.3173	4.5499	2.9474	3.6974	13.5696	5.5195	7.1902
LOC110724947	5.2234	2.1134	3.3562	10.6712	8.892	16.1994	13.4291	17.7527	16.9403	3.8315	2.1191	2.456	7.8434	2.856	3.2449	13.5706	5.3922	7.614
LOC110706607	6.191	5.7778	7.4348	30.315	32.3049	24.1133	30.4683	33.3051	38.3209	2.7498	3.1111	3.525	7.6829	9.3496	8.996	13.5725	14.4555	14.0902
LOC110711726	10.6732	11.8185	12.753	13.7982	13.5444	14.6458	13.3144	15.9768	14.4836	12.376	11.4996	10.9494	12.2968	10.6409	11.06	13.5725	13.2944	15.4227
LOC110714040	10.8946	15.1334	11.5556	16.8718	14.9166	15.8266	17.9066	17.9344	16.8889	14.2826	19.5022	17.696	14.245	21.3237	15.4803	13.5744	21.4079	15.9207
LOC110738676	11.5381	10.4976	11.5322	12.9079	13.478	17.8146	11.533	9.4919	12.2385	12.0503	10.9238	10.8096	13.3515	8.9469	9.9078	13.5761	9.8953	11.635
LOC110688030	15.2603	17.4214	17.6129	16.6646	16.3307	15.4971	12.2771	13.5392	12.6846	14.9274	17.5758	17.0487	16.6819	19.6646	18.1776	13.5796	15.9419	15.1115
LOC110729698	16.6599	18.7313	14.4296	17.0408	14.617	13.5034	10.2066	12.8958	10.8747	19.7998	25.695	20.8679	18.4277	24.1841	19.1717	13.5832	15.6161	19.1139
LOC110703409	9.8328	8.668	9.5882	6.3839	6.1677	8.6584	6.753	5.7453	6.4957	13.4307	9.0139	10.4267	13.3019	8.5369	10.469	13.5844	9.3341	11.6671
LOC110711845	10.0458	11.5668	10.726	14.6952	14.9543	12.6861	11.4596	13.005	13.0176	10.9418	14.4702	13.0094	12.2771	13.9406	14.248	13.5846	18.0633	16.4736
LOC110739212	9.8251	15.096	12.3292	29.9008	29.852	21.7511	15.226	23.3849	22.3805	7.7458	17.1689	11.4342	10.404	20.7863	16.2268	13.5898	32.0053	21.9275
LOC110682103	11.7366	10.6482	12.4667	13.2063	12.5216	12.7977	10.7279	12.2177	12.4735	9.461	9.4541	9.6427	10.9396	9.5861	11.2382	13.5904	10.4355	12.0094
LOC110723810	14.7377	13.901	13.7036	11.433	10.2514	11.0904	12.527	9.1741	11.9649	13.8487	12.0598	10.913	14.0875	8.5131	14.9692	13.5904	8.845	11.987
LOC110734483	11.9136	15.207	13.2346	11.1944	11.8499	10.6691	6.9774	8.4311	7.0625	13.429	17.8258	14.9661	13.3347	17.2975	15.1914	13.592	15.9477	13.2228
LOC110723022	8.4784	8.2245	7.7266	9.5401	10.1256	10.3566	7.8022	8.6481	8.0823	10.3952	10.3859	9.7038	9.5104	8.3281	9.3386	13.5925	13.3911	13.3696
LOC110688827	14.4925	15.4971	17.5362	14.6171	18.0195	17.5663	13.5718	13.7838	13.9383	12.0993	13.2792	13.0294	13.3494	12.1627	9.8778	13.5937	12.3889	13.9242
LOC110714720	9.6586	10.7149	9.8928	11.1569	10.7786	9.5175	10.5527	9.8452	10.8032	12.3815	15.3403	13.2733	13.4235	18.5193	14.9932	13.597	19.1292	12.5662
LOC110735008	14.4225	15.312	16.5725	11.455	11.2235	13.5067	10.9218	11.4452	12.0937	15.5682	16.6423	18.4031	16.6338	16.7279	17.4784	13.5997	14.0791	15.5749
LOC110692139	9.5536	12.5416	8.8867	18.5129	16.0414	13.9678	19.5661	19.046	20.0186	11.17	17.9727	12.9634	11.4261	24.633	13.5449	13.6021	31.1649	14.5407
LOC110709984	8.2167	5.7361	7.9653	10.3448	10.6381	12.1488	15.9698	16.6425	15.9607	7.6014	6.657	6.6478	6.3138	4.8316	5.4491	13.6048	6.74	9.2768
LOC110700719	17.2598	15.7565	16.3782	14.5024	15.4125	15.6938	14.9271	12.1177	14.9486	15.5156	13.5524	12.0558	14.3524	12.1112	12.5915	13.6075	12.1694	12.3854
LOC110696018	10.9822	10.2162	10.9951	15.0918	14.0931	15.8568	20.5175	19.4992	20.3427	8.5816	6.2132	8.127	8.263	6.3372	7.913	13.6091	9.9594	12.1961
LOC110724708	10.4532	9.7977	8.824	11.4734	8.5238	11.1895	20.3621	23.3642	21.5696	13.1591	10.316	11.6035	12.4764	10.755	11.5477	13.6093	10.5876	12.8348
novel.5481	3.4732	6.8685	4.9357	1.6796	1.4723	2.2324	3.5244	3.5886	3.4041	13.0921	10.6071	11.7846	12.2264	8.9848	11.9528	13.6123	10.3965	13.5746
LOC110689796	64.8033	57.5757	60.9077	7.7207	7.8548	8.5455	3.3775	3.9911	3.0092	66.4971	50.0875	53.8594	33.0475	27.5552	34.1726	13.6135	10.5106	12.272
LOC110683717	18.8196	17.777	17.2397	12.6234	13.9685	12.518	10.1875	11.592	10.3838	17.3408	16.1276	17.6696	15.0501	12.5154	14.4523	13.616	12.3295	13.1835
LOC110716255	11.9186	11.5232	11.846	16.2278	12.3043	14.0856	18.0168	14.3024	13.375	11.0003	10.1551	10.3574	12.8271	11.6734	11.7529	13.6176	11.3163	13.5058
LOC110719476	7.3671	7.8281	7.8489	17.7257	16.3884	16.2304	19.9803	22.7218	20.985	7.0227	6.4571	6.4485	8.8866	8.5679	7.6528	13.6197	13.1427	12.9863
LOC110728663	13.8881	10.5183	11.7142	11.057	10.3925	12.963	11.8207	13.6572	10.359	16.8401	9.2407	11.3375	13.0253	8.0927	9.9136	13.6199	7.0599	11.0967
LOC110736372	14.4366	18.8395	18.5527	18.123	15.3263	16.1832	13.5659	16.1489	11.8338	16.1281	17.6524	18.3208	19.2247	16.0212	15.9505	13.6205	15.3947	14.2065
LOC110715331	6.2607	5.8109	5.5748	12.572	17.0081	13.9602	14.8433	15.9926	15.8833	6.8104	6.098	6.2679	9.6139	8.2825	8.3376	13.6217	10.1811	12.075
LOC110706409	18.1855	19.2184	18.9543	8.6305	9.4126	8.8089	5.718	6.4979	6.4294	19.9306	18.91	19.9772	15.5031	13.3785	15.9108	13.625	12.2019	13.87
LOC110719716	8.4935	7.645	8.1653	12.8814	14.6143	12.8584	11.6564	11.8989	10.529	7.3123	6.01	6.9541	9.3756	9.1205	8.6546	13.6255	12.1885	14.3638
LOC110698074	12.7227	12.9184	14.9365	14.9898	13.7321	15.126	12.451	14.8665	13.4904	15.7849	11.0876	13.6775	13.9572	11.1861	13.8738	13.6273	10.6543	13.8031
LOC110698471	10.4975	10.7399	11.6864	12.1424	13.2769	12.4807	14.8761	14.4121	13.9057	11.9942	12.9486	11.3089	12.8321	11.7801	11.4917	13.628	11.9925	11.9799
LOC110737681	12.1186	11.5961	11.3603	10.825	10.2836	12.8629	13.0537	11.475	12.9095	11.5919	7.9471	8.7236	10.3505	8.2282	8.7869	13.635	10.1673	11.676
LOC110706970	4.9968	6.7034	7.5379	165.543	122.664	136.162	107.299	118.012	127.278	1.5764	1.9982	1.7575	21.2103	16.3182	17.7669	13.6398	17.8556	13.0536
LOC110725951	8.758	7.6619	8.1818	10.5264	9.0462	11.7913	5.3423	5.1706	5.5536	6.0712	5.6872	4.9935	12.3413	10.4856	8.6677	13.6438	10.2696	10.7031
LOC110698662	4.6034	5.1567	5.2789	21.0688	21.4198	19.565	25.4559	34.1334	31.1543	4.3825	4.4735	4.5259	5.0484	4.6355	4.8832	13.6447	11.1528	13.5803
LOC110715966	5.0125	5.5471	5.981	27.6906	28.8707	25.0135	37.8782	45.4875	45.7232	5.6155	6.3255	7.0853	9.0825	8.4098	8.3566	13.6467	16.4912	13.6754
LOC110689312	10.2884	8.9179	8.6425	13.113	13.3546	15.327	8.4243	6.9197	7.1173	8.7804	7.9687	6.7799	17.0308	13.8399	13.6043	13.6484	10.7137	11.6442
LOC110711704	14.842	14.5336	15.4222	12.9892	16.432	13.9884	11.1123	9.7832	11.9481	15.428	15.8875	14.9656	15.799	15.0677	15.5061	13.6491	11.5725	12.507
LOC110694239	17.3189	17.9758	17.8337	14.6311	14.9964	14.9309	11.9598	12.9094	13.8421	14.6986	14.5925	16.2455	14.9666	14.1779	14.4962	13.6495	15.5175	15.0837
LOC110727212	12.4687	12.821	12.8741	13.0572	14.7423	12.3765	12.2493	14.0743	12.3602	10.9015	13.466	13.0106	11.5681	13.0004	11.7222	13.6495	15.6202	15.1647
LOC110700184	13.9291	6.5029	8.099	7.0625	6.2216	11.3422	11.9588	12.294	11.2915	10.7679	3.5868	3.8473	6.8656	3.3851	4.1003	13.6505	3.5046	6.6743
LOC110719396	10.0631	8.317	8.9872	12.0638	14.6609	15.3229	12.5175	11.9375	12.35	8.7942	5.1031	6.337	8.2376	5.8735	7.3226	13.6526	10.7629	13.5486
LOC110690889	10.8482	11.466	11.985	19.1647	17.2892	19.7395	23.0248	27.3019	24.4639	9.5055	9.0035	9.0296	10.7235	8.2582	8.956	13.6548	11.8127	13.7019
LOC110731361	8.2582	9.6748	9.182	14.0571	14.0552	13.6385	14.0482	19.9899	19.2981	9.6358	11.3001	12.0213	11.7264	11.8975	12.836	13.6554	14.6431	14.129
LOC110698528	9.0992	8.375	8.7927	8.8414	10.4062	10.2317	11.4566	11.4278	11.8188	9.6849	6.7859	6.9178	10.0388	5.5913	7.6091	13.657	8.1897	10.8103
LOC110722110	9.4361	11.4219	10.6935	12.6056	14.0844	11.0411	16.2734	16.3271	13.8568	12.4475	9.4159	9.7485	9.4802	8.1946	9.991	13.6598	13.6376	15.4411
LOC110722571	4.2369	4.1158	3.7569	23.4493	20.6019	21.88	68.4201	144.195	105.127	4.8221	6.0283	5.6738	5.6687	3.8198	4.8601	13.6605	13.9152	13.6812
LOC110733001	38.3071	38.7826	41.3278	5.9794	6.7274	8.121	2.7095	3.9286	2.8542	44.1855	37.0194	39.4349	35.9581	26.9979	31.5871	13.6607	11.5318	12.072
LOC110697704	12.0643	10.8056	10.9104	10.1996	10.3592	10.6341	13.7097	15.1345	14.6608	13.2478	12.6426	13.2875	12.3272	11.868	14.4617	13.663	12.8598	13.1588
LOC110707295	14.0346	15.7016	15.4973	12.1276	12.8279	12.4963	7.2843	6.281	7.0089	13.8686	14.6786	13.7765	13.2958	13.155	13.5788	13.6651	12.5185	15.4746
LOC110683402	3.9789	4.0522	3.1926	13.1467	14.6716	10.3323	8.8207	10.7342	12.549	2.0409	3.1568	2.6651	4.4742	4.6138	3.9849	13.6658	12.6885	13.7253
LOC110723243	11.4012	11.195	9.7806	18.4321	19.814	14.3333	20.8023	23.5936	20.401	7.9654	8.843	8.6969	11.9618	12.8197	12.1952	13.6661	15.1604	13.6148
LOC110683557	18.9993	22.3778	20.0963	15.4857	12.9646	13.873	8.9256	8.2338	8.0152	18.0385	29.9299	25.7979	19.6233	31.9819	26.3247	13.6692	25.4832	18.8111
LOC110683775	13.3901	17.0218	16.7617	17.4593	15.914	16.733	15.2477	13.7699	13.696	12.3652	14.192	13.1021	11.5472	13.597	12.4829	13.6733	19.5825	14.4475
LOC110717353	16.5453	15.9971	15.7248	12.552	13.6599	13.0767	13.2796	11.0864	10.4679	16.3442	16.8968	15.018	17.9655	18.4151	16.6151	13.6734	17.2919	16.8491
LOC110717401	3.0984	3.9799	2.8495	27.6667	28.0318	27.4778	61.8214	57.8708	51.5303	3.5158	2.9961	2.7828	5.2557	4.6401	4.0636	13.6738	10.3575	11.9157
LOC110687749	15.8016	14.9107	15.2187	9.8264	12.6786	12.2295	9.4175	9.5046	9.848	14.2179	11.3196	13.2242	12.5616	10.198	10.9794	13.6777	10.8686	12.0068
LOC110685365	5.5226	8.0216	6.548	7.68	7.2062	8.9402	3.778	3.3101	4.4506	9.6589	10.8756	11.2586	18.2042	13.8093	14.7538	13.6789	11.9653	10.7433
LOC110727987	8.5301	8.5774	8.1266	13.5958	13.9787	13.3173	14.0271	15.8612	15.3164	8.049	8.1878	10.0955	9.4538	9.0862	9.8136	13.679	12.6758	12.7291
LOC110713340	15.8078	12.3925	15.5912	12.6808	9.5929	12.1539	16.7275	13.8906	15.9891	12.7698	9.0032	11.0901	11.0608	7.7375	10.5313	13.6794	10.2398	10.742
LOC110716390	7.3765	7.0015	6.9447	33.9206	30.2799	32.1769	37.9884	50.5803	44.0187	7.2968	6.3947	6.6813	9.4947	9.3027	9.0811	13.6797	13.0811	12.4481
LOC110726521	12.6387	11.4286	12.7004	13.2526	14.0802	16.1432	9.3485	9.1548	10.1051	12.5529	10.7743	10.7314	10.8885	9.4193	10.3375	13.6805	10.459	11.8592
LOC110734347	11.9438	13.101	11.6924	14.7673	15.2197	12.616	16.2978	12.9303	13.1325	11.8326	11.2669	11.0052	13.6312	13.1306	12.6436	13.6854	13.3791	13.1904
LOC110688154	3.8369	4.8369	4.4468	41.0428	37.1543	31.1548	51.3784	54.0474	55.0201	4.9529	9.2676	5.35	9.7288	18.3745	13.443	13.6865	35.0126	19.1091
LOC110738804	13.6533	11.3456	12.9112	12.893	13.3681	13.2203	11.01	8.9124	8.886	11.029	11.3397	11.2415	12.6981	12.2319	11.6522	13.6872	12.3871	13.1308
LOC110694426	8.2753	7.4737	6.4006	19.1715	17.4062	19.7643	22.0137	23.4693	21.6691	6.9972	4.7594	6.4712	10.5752	6.3019	9.4923	13.6879	9.7666	12.0345
LOC110738210	10.0178	13.3969	12.2584	14.6527	12.3868	11.5872	9.8274	9.7781	9.0857	14.4447	23.8281	19.3282	15.6009	28.2778	20.38	13.6901	27.6035	18.8368
LOC110686190	15.5248	14.8967	14.0973	13.0587	13.0782	11.6851	9.7901	10.8705	10.9195	15.5798	16.3635	17.8555	14.7697	15.7544	17.5537	13.693	15.2236	16.4902
LOC110694477	9.2171	9.2141	9.0434	14.7056	14.7202	14.5078	9.9119	12.1046	10.9262	10.6081	12.4945	11.7542	12.3633	13.6255	14.0125	13.6991	14.8653	13.503
LOC110682989	17.0221	18.407	16.8187	12.0779	12.7493	11.8496	8.8412	8.6894	8.4195	14.726	16.9238	17.0446	15.0707	16.4655	16.2086	13.7065	17.9177	15.4525
LOC110737686	12.6924	10.2472	11.052	15.3464	15.6344	16.8457	17.1716	17.2079	14.323	10.2724	7.7173	8.0244	10.2536	10.5799	10.6905	13.7076	15.2178	12.8151
LOC110709459	16.6433	19.9613	18.0451	14.241	14.3472	12.5296	9.9757	9.8101	10.7956	17.3251	22.0818	19.4342	15.9388	22.6132	20.8905	13.7079	18.9767	15.3036
LOC110699258	12.298	9.2943	9.1699	11.5047	9.9197	8.8806	11.2573	9.7039	9.8063	14.1896	8.4089	11.7752	11.8564	9.3139	11.5121	13.7108	8.3808	11.8584
LOC110683028	9.7205	10.0455	8.3859	22.6994	20.9178	18.5813	18.6743	19.15	18.7975	6.7609	8.615	8.7095	9.1568	10.3459	9.1221	13.7127	20.4716	17.9385
LOC110712201	17.8483	12.7049	15.5253	7.1708	8.2192	9.2861	8.0016	7.6254	8.2908	16.2856	10.8151	12.8477	14.8994	9.4291	9.9161	13.7154	8.3537	11.3361
LOC110700480	11.6203	8.4839	7.9521	9.361	13.4671	15.8079	19.0207	18.4607	19.3982	10.8621	5.8738	6.5687	9.0298	6.0583	5.9717	13.7181	9.5744	11.2827
novel.3125	7.6944	8.1809	6.8995	16.4888	23.1825	14.1518	19.2165	18.978	20.9977	8.7768	10.0663	9.8176	10.6351	14.9482	11.5603	13.72	20.2657	14.6213
LOC110694219	15.5623	13.5848	14.7357	10.5624	10.651	11.5745	10.1685	9.8729	10.9038	14.1051	11.0095	13.2128	12.9623	9.5308	12.6073	13.7215	10.2985	11.4663
LOC110685550	10.5383	9.3532	10.5454	15.7881	14.2539	13.9514	17.7967	20.9277	18.9151	11.1806	10.3258	10.3013	10.791	12.9646	11.4044	13.7217	16.3685	15.0354
LOC110733211	8.8574	10.4425	9.912	11.9962	14.8435	12.4196	10.9978	10.9294	11.5142	9.9907	11.6513	10.0973	11.0967	12.0113	11.7465	13.7263	12.581	13.3824
LOC110707449	13.049	12.4946	14.3113	10.5204	12.3777	12.4766	11.9053	7.3935	10.8451	11.6544	9.9618	11.3094	12.0725	10.719	10.4777	13.7268	12.8275	12.7815
LOC110729119	17.4922	14.9714	16.2406	12.0508	12.4526	12.0144	9.0265	9.6416	9.4119	16.7755	14.7112	17.3448	15.1058	12.9979	13.3972	13.7272	11.541	12.6018
LOC110718689	8.4353	10.9294	7.9893	7.2302	6.2537	6.2026	4.6526	4.4807	3.4713	18.2068	29.606	23.7387	17.8154	29.5295	23.3088	13.7278	23.5559	18.4568
LOC110727281	11.4828	8.6162	10.7843	8.9927	11.4644	10.3711	8.5703	7.9337	8.0196	10.9703	7.9825	9.4161	11.3209	8.1818	10.0148	13.728	6.7554	11.1455
LOC110733056	40.1047	40.2406	43.8288	14.7477	10.2614	10.4221	9.701	11.2607	9.0785	21.5348	33.7178	28.447	27.6111	36.7396	38.1381	13.729	17.7492	16.8973
LOC110717662	15.3496	16.337	17.1083	13.1827	13.2329	14.6286	12.5689	11.9284	10.8891	18.4683	14.8081	15.3794	17.5185	14.3132	13.9987	13.7312	12.0771	12.0164
LOC110734274	26.3862	24.1044	23.6894	11.9541	13.3733	10.8071	8.5386	6.881	6.4999	23.5084	21.1798	22.8152	20.3296	19.3046	17.9434	13.7376	13.4492	13.144
LOC110721549	16.1031	13.7241	13.7465	13.2038	18.8264	15.9919	17.0058	22.0908	20.9386	18.353	16.6555	17.1911	17.826	13.6346	17.1663	13.7401	11.3337	13.1781
LOC110710716	2.5363	2.6236	3.4625	28.5688	18.1311	30.7544	28.7249	26.7276	31.0804	1.5234	1.4829	1.9078	5.8118	5.9876	7.0438	13.7427	17.0344	12.6982
LOC110721931	12.0821	8.0236	9.1647	22.6068	21.455	24.309	31.7123	28.8619	24.9395	9.9379	9.2889	9.4086	17.068	13.8638	14.2881	13.7509	13.9035	12.3502
novel.3273	23.7865	17.2915	20.7251	3.6465	5.7593	4.6394	3.1573	2.0577	2.5853	26.5394	13.8467	19.1161	20.5602	11.3209	16.3961	13.7547	6.6787	13.3305
LOC110697973	1.7577	2.3698	2.1365	38.5581	40.2825	31.9215	54.1644	71.5316	57.5342	1.8547	2.3299	1.6404	2.9788	3.5313	3.1216	13.7551	17.0578	15.825
LOC110735168	14.7429	15.881	14.8328	14.1989	14.4655	13.3309	9.8233	13.1279	11.9915	11.8083	15.9741	14.2512	11.0674	13.9598	13.8711	13.7581	17.9123	14.7748
LOC110722736	12.4139	10.7061	11.5958	16.7376	17.0892	19.9914	11.0601	10.3773	11.3067	9.1201	7.7053	7.5675	9.9829	8.3899	8.8529	13.7604	11.5636	11.3888
LOC110727507	5.8739	7.9856	7.2035	19.218	15.5346	17.5939	14.9046	14.5654	14.0799	6.4963	9.9441	6.6625	8.8394	13.1671	9.9346	13.7614	22.9046	16.5127
LOC110711890	14.6423	19.5118	16.0869	16.024	14.2978	13.5746	13.5102	14.8892	16.3881	14.1141	18.5816	16.9403	12.7418	17.3785	18.9223	13.7623	21.2724	17.1969
LOC110706675	22.9179	21.2219	21.7314	12.3863	12.0588	17.0484	10.0567	11.9917	12.7416	21.0401	16.2676	15.6899	18.8935	12.4739	12.8889	13.7634	8.5275	11.7027
LOC110700445	27.5222	39.8446	33.4601	19.082	18.9306	13.3932	15.099	18.3878	15.173	25.1736	50.0994	36.2606	19.8248	45.644	33.5898	13.7675	28.6214	19.4327
LOC110689174	9.0456	9.8678	9.0145	22.7283	18.1119	19.9443	13.66	15.7267	13.4168	5.8727	7.6406	7.0863	10.0263	9.3588	9.6871	13.7676	15.7191	15.1447
LOC110689654	13.6387	12.9172	12.8873	14.9253	15.5788	15.7911	10.7797	12.0135	10.9622	12.6937	12.4454	11.9131	11.1749	10.298	12.3928	13.7677	12.5863	12.7487
LOC110739660	9.7326	9.948	9.931	13.1372	11.0821	12.5817	17.2668	18.4761	18.8144	11.2005	8.8273	9.4326	9.6767	9.4919	10.3538	13.7699	13.6293	11.3459
LOC110717927	15.2183	14.1855	15.4677	9.3006	11.6051	10.5666	8.2154	7.8943	8.963	15.4588	13.4413	14.1286	15.0884	12.9556	14.4425	13.7711	10.3631	13.1365
novel.1028	0.9598	1.5533	2.2121	3.5223	6.2015	4.3415	3.8946	6.3611	5.6473	4.1495	6.2673	5.2398	9.5617	12.8458	9.4062	13.7771	25.1901	14.8548
LOC110686916	3.4894	8.0249	6.888	19.3807	19.4577	16.2504	13.9521	14.4991	12.6943	5.1876	11.0324	8.4542	7.6554	14.5309	10.2608	13.7778	29.2007	19.1242
LOC110702122	10.7574	13.5155	11.5906	18.0249	20.161	18.2495	13.4405	16.845	16.155	9.175	12.5203	11.5556	9.5268	15.0148	11.6893	13.7809	18.4736	14.8058
LOC110739990	10.7951	9.7405	12.7916	6.8354	6.1869	6.6328	8.4386	9.7711	9.6223	14.2188	13.5904	14.4543	14.4401	13.3441	13.2905	13.7823	12.9322	15.0017
LOC110724204	15.3625	12.9409	14.6642	13.6842	12.0143	14.634	13.5577	15.7799	14.9608	11.8595	9.4069	10.4225	12.8673	8.3655	9.9569	13.7877	10.4618	12.0863
LOC110726422	13.7284	14.557	13.5828	7.7557	8.3764	9.2006	9.2165	8.9736	7.8631	13.0087	8.9206	10.9427	8.7396	9.3578	7.9489	13.7932	12.1194	13.3724
LOC110690474	12.0449	11.7956	14.3862	15.5879	14.7187	15.7135	15.1235	16.6637	17.73	12.2742	13.0103	13.0125	12.748	13.7212	11.831	13.7976	13.2233	12.9447
LOC110732004	12.6072	10.0659	12.6791	14.8435	13.4859	15.1008	17.97	15.799	14.0636	11.1372	8.5645	9.6036	10.2933	8.212	9.4343	13.798	11.6725	13.8131
LOC110736759	13.9722	15.0353	14.7184	18.5298	17.7286	16.7001	21.492	23.1613	22.5071	13.3104	13.9476	13.9593	14.2867	15.3133	13.743	13.7989	14.3227	14.9661
LOC110706251	5.2093	5.5908	5.8502	23.0889	26.2722	22.06	21.0866	20.274	20.8353	3.4987	3.444	4.2498	10.2365	11.0738	11.4804	13.7992	14.0093	14.1126
LOC110695537	5.3007	4.8949	4.6123	10.0641	11.601	11.7341	12.7671	12.5402	12.8537	4.3502	2.9366	3.2262	6.3275	4.4489	4.7941	13.803	10.2861	10.4593
LOC110699642	11.5175	10.057	11.7137	12.2897	12.7907	14.0531	12.6379	13.6603	14.6919	10.9901	8.0124	10.3735	9.81	8.3744	9.5785	13.807	10.4706	12.462
LOC110736265	12.8041	14.2644	15.7034	16.555	17.0063	14.8699	14.5527	16.8892	16.1513	13.1476	15.5088	15.1284	13.9071	14.2036	14.7713	13.8081	18.2755	16.402
LOC110696454	11.9624	14.8701	14.6663	15.8958	14.8281	13.8783	13.8741	12.7605	13.8717	12.4776	14.7109	12.9872	14.2905	15.5386	13.8501	13.8124	17.8921	15.6901
LOC110724679	23.3886	26.0064	24.7987	11.2097	12.2005	10.6013	6.5882	7.4057	7.7593	26.8832	27.7916	26.2291	22.7719	23.7288	24.4321	13.8151	14.5662	14.8119
LOC110685245	14.7446	11.7103	13.6684	13.8133	13.296	15.915	15.7254	16.3336	14.585	13.6545	8.8387	9.1803	10.8306	7.2638	8.9718	13.8166	8.6774	11.094
LOC110695044	10.2821	9.9478	9.9031	10.7706	12.907	11.4395	15.6103	14.4403	15.097	11.4093	8.0905	8.2358	10.4485	9.9986	10.565	13.82	9.7542	10.6167
LOC110740033	24.5956	17.7416	21.3585	13.8649	10.4077	15.5798	19.6122	14.2223	15.5953	21.5698	11.067	17.5772	16.5122	9.2369	13.1591	13.8275	8.4322	12.1551
LOC110685424	16.7579	19.8357	18.3097	12.6553	13.455	12.7133	8.3191	8.294	8.8984	16.368	21.7057	17.9273	14.9462	18.6674	16.8917	13.8293	19.0643	15.2763
LOC110690425	12.5004	14.5619	12.396	16.8071	17.6201	15.4765	6.7577	10.1899	8.6158	13.0179	15.4238	15.3041	13.7368	14.5435	14.0857	13.8323	20.426	14.9276
LOC110693952	14.0302	16.3542	16.0914	12.0391	13.7752	11.9292	11.7604	11.4151	10.7399	18.335	16.8384	17.2477	16.9542	16.5535	18.5962	13.8329	15.4262	16.3376
LOC110712845	39.5861	55.7312	50.3629	10.7204	12.5045	8.8727	4.1084	2.2107	3.4633	35.8615	38.7987	38.8295	23.0898	31.8037	31.5416	13.8373	20.6515	21.2648
LOC110736348	18.0062	20.178	19.8537	13.0496	11.9505	11.4352	9.8857	9.4808	8.4442	20.0185	27.0705	24.8504	20.8105	26.4672	24.4929	13.838	17.627	14.109
LOC110696054	5.6902	4.5968	6.2145	11.2321	12.1954	12.9605	17.0892	17.7616	17.0175	7.2926	5.7742	6.3357	9.0108	5.9343	6.6186	13.843	8.2299	9.5151
LOC110685795	12.5433	9.7127	11.6738	11.6545	11.104	11.4963	15.1778	10.966	12.6598	13.5971	12.3633	11.1067	12.7417	11.3274	11.5937	13.8465	11.2421	12.8749
LOC110692265	18.9128	20.0467	19.2268	11.9469	15.9529	12.5862	8.5239	9.6021	11.0784	17.4079	23.1694	21.8962	16.473	21.8116	20.424	13.8478	19.3831	14.7374
LOC110683016	17.0144	18.3884	20.0232	18.4173	15.6022	15.3324	16.7437	18.417	16.5905	16.102	16.3957	15.8908	14.6575	12.1668	15.058	13.8506	13.2216	13.687
LOC110714853	9.6448	13.3526	11.2372	17.8426	17.0079	15.4056	17.068	18.1286	16.6926	13.926	13.9437	15.9597	12.2582	15.5428	14.6112	13.8568	21.8243	17.5534
LOC110689638	13.5412	13.8668	14.9617	15.3443	13.1819	14.1742	10.417	12.122	11.665	13.6328	14.556	15.1285	13.2924	12.0018	13.0864	13.8626	14.4369	14.2794
LOC110722091	17.7159	12.4791	13.1275	9.7882	10.1184	11.8988	11.352	9.3392	10.4298	13.2699	10.2855	10.3473	12.3594	10.5749	10.8094	13.8628	8.4284	11.3911
LOC110733114	18.0397	21.2377	18.3975	11.7408	13.4664	9.1076	9.9171	9.8315	8.2497	17.4078	21.971	20.6226	18.2824	23.5811	22.3116	13.8635	17.8062	15.0751
LOC110690666	11.0843	11.7653	12.4337	13.2424	16.6467	15.5455	14.9341	16.8308	15.2027	11.4517	8.0729	11.4138	12.5352	7.3777	10.3405	13.864	10.0384	13.7607
LOC110712836	9.9449	10.7167	10.7115	4.9579	7.0365	4.7093	5.8316	4.2402	4.6802	18.8832	25.7209	21.7249	16.4144	22.6998	17.4667	13.8652	15.6689	17.2803
LOC110705584	20.9353	20.1984	22.3807	18.1559	19.0368	17.3771	17.7794	19.8736	19.1456	13.2376	13.7516	13.8503	13.7303	10.5535	12.7454	13.8672	12.4619	13.5341
LOC110707047	9.2201	8.6563	8.6046	15.135	17.8568	15.4096	18.1693	17.0726	16.8433	8.8107	7.2812	7.579	10.8087	8.6456	9.6887	13.868	11.2122	13.5166
LOC110718604	10.5731	13.557	13.0008	16.4888	14.4766	13.665	14.8102	11.3691	11.9807	13.7938	14.9934	13.6027	14.4663	19.0523	14.616	13.868	20.2657	15.6402
LOC110715033	13.0241	8.7984	11.7104	13.5798	15.281	14.4637	16.4518	11.4623	11.5486	9.417	7.1023	7.554	12.521	8.7821	10.0913	13.871	7.6273	9.9654
LOC110728377	11.4568	17.5799	13.5671	18.3177	18.1994	14.997	12.3876	12.8206	12.7168	11.6157	22.042	15.8108	16.1679	32.4533	18.8961	13.8726	38.2328	19.9751
LOC110686067	9.1263	5.7979	7.226	9.9575	10.0777	9.9348	11.6261	12.5163	12.6851	9.2142	5.3184	7.7035	9.3655	6.2143	7.8554	13.8809	8.5043	11.9296
LOC110737158	9.9535	9.3851	9.0014	12.3813	13.6908	12.7717	10.6132	12.2199	11.719	9.7368	9.8607	9.4431	11.6059	10.8763	10.8083	13.8811	10.7748	11.5996
LOC110683095	13.9469	14.0935	14.0105	8.3464	10.2425	8.1269	5.7526	4.9522	5.2175	16.5629	20.2076	17.4063	14.7645	19.2283	17.077	13.8842	20.4788	15.274
LOC110682763	2.4075	3.1776	2.7453	54.493	46.3808	48.8198	58.7216	78.9025	69.3392	1.1341	1.0283	1.0835	5.5976	4.0621	4.7348	13.887	11.9039	11.6429
LOC110738349	24.0613	20.862	22.4992	16.7865	15.0028	16.4027	10.2998	12.4469	12.7698	15.3029	14.2983	14.8564	13.6517	13.1879	14.1712	13.8896	14.1751	14.0722
LOC110723953	12.1207	10.5922	12.0451	15.4161	15.4833	15.0907	12.3656	13.6786	13.4234	12.8833	11.5431	12.5478	14.681	11.3593	12.3515	13.8907	11.7173	13.9419
LOC110727918	10.412	6.1587	9.9643	5.3564	5.033	9.7235	8.2377	9.7757	10.7443	12.5842	5.0028	8.4683	11.2867	4.1729	6.7151	13.8916	4.084	9.7093
LOC110735063	14.9902	13.2681	13.2623	11.7199	13.2086	14.4809	10.7952	9.9003	10.7423	14.0806	13.4314	12.8419	14.2725	13.537	13.9637	13.8932	11.3488	12.4175
LOC110726308	5.7606	5.4225	5.6121	10.5041	10.6804	11.5421	10.4411	8.8248	11.9481	5.509	3.7313	4.4229	6.9246	5.1457	6.124	13.8967	10.9877	13.5633
LOC110693270	18.1744	14.9478	15.692	17.8815	16.6044	17.7166	18.7775	20.0202	19.7105	18.8322	16.46	18.0751	16.9082	14.9015	15.2279	13.8992	13.1837	14.4797
LOC110701283	8.3147	6.1536	8.3274	10.9798	15.0727	11.9211	13.6751	12.2254	14.3074	8.6913	5.3747	6.7804	12.6196	12.6098	11.5477	13.9002	14.1038	14.7671
LOC110691376	14.8239	14.6072	12.923	14.3175	16.0362	12.9123	12.1156	13.9518	12.6925	12.8944	14.6333	15.2287	12.9552	13.4908	13.9261	13.9003	15.6607	13.805
LOC110682092	30.6444	37.9999	34.2693	13.2171	13.9035	10.5412	8.6833	8.2986	8.5711	25.543	42.7024	33.4379	24.0132	33.7366	27.039	13.9019	26.0695	20.6807
LOC110724656	17.162	21.3615	19.5871	15.5435	15.2016	13.244	10.7235	12.5268	11.5912	19.7236	23.3914	21.4104	16.7308	21.258	18.8103	13.9057	17.8193	16.9217
LOC110708062	31.4516	26.851	28.5304	19.2069	20.1292	19.7986	41.9677	27.101	29.4328	19.5895	23.0824	21.6288	17.4318	25.294	23.4707	13.9074	18.376	17.8387
LOC110711478	9.9374	9.4369	9.2498	11.7586	13.0829	12.114	9.1842	11.3593	11.8457	9.5086	9.3782	10.5199	10.6015	8.4971	10.8503	13.9093	10.8853	12.1672
LOC110682138	20.4138	19.3416	20.6411	19.5021	14.9853	22.8552	15.9087	18.3368	16.0634	20.7334	16.2744	20.0726	22.0746	14.4818	17.6642	13.9136	10.6507	14.0086
LOC110702661	9.5927	10.4116	9.814	12.006	11.2911	10.0987	10.6752	10.0806	10.1327	11.5989	15.0515	14.7827	13.3184	18.2524	14.8583	13.9141	21.6884	16.1361
LOC110684710	14.3062	15.6834	16.3958	15.7384	15.3506	17.3384	12.0207	10.9724	9.8867	12.4697	13.8102	11.7428	13.6273	14.0807	13.4588	13.9142	13.4756	14.9307
LOC110732537	9.3732	7.5579	8.1472	19.0265	21.5575	19.1493	36.7796	27.4379	29.8794	6.5733	3.4406	4.4512	5.8063	4.1576	4.351	13.9156	8.3256	10.8278
LOC110708610	89.633	84.1474	85.8974	13.2913	13.6935	15.4928	6.7863	3.1198	4.6413	82.5409	60.713	65.9336	53.6427	39.584	49.1989	13.9159	10.2254	12.443
LOC110710001	10.0067	11.4339	11.7056	18.4585	19.0136	16.1387	8.2485	8.0102	8.2614	10.0528	13.6061	11.5962	9.8628	16.4361	13.0224	13.9172	25.2035	16.8035
LOC110714593	18.6016	17.1134	17.5565	13.8876	14.0795	14.8849	11.3452	13.5712	13.427	15.3213	14.6864	13.617	12.5984	12.1093	13.5004	13.919	13.4002	14.0524
LOC110740003	0.4823	0.5688	0.5099	16.8209	19.1426	15.2917	19.4981	14.8868	21.4294	0.0694	0.0344	0.087	5.4188	4.8133	4.3258	13.922	13.0219	13.8823
LOC110702247	11.338	8.5792	9.1435	13.5884	12.9519	14.28	15.819	16.5136	15.6485	10.7259	8.0787	7.5274	11.3927	7.4826	9.0925	13.9261	9.0251	13.7965
LOC110688897	111.06	126.809	112.072	17.9543	18.1029	14.0353	3.7709	2.4478	2.567	37.0419	53.3334	48.2875	30.2579	41.3528	36.7376	13.9308	18.8238	15.3647
LOC110688349	6.9409	7.1157	6.1445	11.9628	13.0828	14.141	14.3667	17.0648	17.1031	9.9457	10.1843	8.3874	12.2332	9.3524	11.6762	13.9309	11.228	12.9913
LOC110688204	7.2823	5.6794	5.6985	4.9999	4.6314	4.6223	4.7931	5.0042	4.3957	5.0261	3.8574	5.7631	6.6991	6.0247	6.9787	13.932	11.9394	10.9977
LOC110731674	7.568	6.4122	6.1289	15.904	16.9207	14.9318	20.6445	25.4356	23.6333	6.5715	5.531	5.1574	6.4025	5.3189	7.4066	13.9323	10.5516	12.4684
LOC110686050	12.0712	11.5225	11.6216	13.084	12.9738	13.0605	12.0658	11.7575	12.4561	11.4857	11.6766	11.5989	10.68	9.5457	10.8463	13.9327	14.1856	15.1489
LOC110736776	10.4651	13.069	13.2654	9.7185	8.303	9.6204	5.6539	4.5932	4.8301	15.0706	20.8401	18.1767	17.6373	21.304	19.3713	13.9358	16.8344	16.6902
LOC110729743	8.9396	7.4488	6.3108	2.5766	4.0453	2.0695	1.2224	0.652	1.6206	3.9229	3.8545	2.9171	21.2567	23.7689	20.1939	13.938	14.9425	15.2836
LOC110696312	9.1595	7.1037	8.9895	7.2405	8.1692	7.499	13.8542	16.7308	16.9501	11.2093	4.4516	5.811	9.5666	6.1284	5.5521	13.9413	7.2734	8.3775
LOC110706470	8.5587	11.4565	9.9088	14.4916	15.6072	14.1721	8.6511	10.0295	9.373	9.796	15.6353	11.6693	11.6398	16.3307	13.7206	13.9427	19.5137	14.8278
LOC110691828	11.6756	10.8841	11.3225	13.7998	11.579	15.2693	15.1703	20.3461	17.7342	11.0864	11.2583	12.0659	11.496	10.8054	11.2838	13.9441	13.825	13.1015
LOC110701319	15.3175	15.0179	14.9859	12.3533	13.6214	12.7225	14.5251	16.3763	12.9119	15.8754	16.3494	16.643	13.4224	13.3322	16.1868	13.9442	14.9048	14.2748
LOC110716265	11.8865	11.7777	12.4145	14.0741	13.129	13.8255	13.0228	13.5947	12.8862	12.9975	12.3714	11.7108	13.6472	14.6665	12.7023	13.9443	15.0389	12.9896
novel.1612	13.628	15.432	12.979	11.5595	16.3787	12.2807	10.5569	8.8752	11.2325	14.9862	16.6454	14.9519	19.0921	22.0236	18.7438	13.9495	16.0962	16.8483
LOC110705400	12.4439	12.8208	12.3307	27.4324	24.819	26.0789	19.7059	25.4371	23.0487	8.8792	11.4276	9.8797	13.5324	14.831	14.8684	13.9507	15.7457	14.2829
LOC110729025	15.1902	13.6028	12.7483	7.1627	8.2476	9.7527	9.7172	10.726	11.1288	18.2098	14.0578	16.0576	15.8316	12.244	13.1345	13.9531	9.8699	11.5548
LOC110730842	19.3556	19.3834	17.1948	17.5953	14.7524	13.6459	12.6382	12.318	12.6231	11.6633	12.489	13.2207	11.4463	10.7205	12.6572	13.9547	15.5566	14.836
LOC110732503	14.9722	19.3353	18.7463	17.4598	16.3255	16.4832	14.663	17.9849	14.3526	15.9738	20.6302	19.2986	16.587	17.8505	21.8905	13.9553	16.834	17.6041
LOC110691466	10.4035	12.7342	11.2862	15.0948	16.9051	14.531	12.1458	12.5264	13.9098	10.5501	15.8998	12.6491	14.337	18.6882	15.2899	13.9627	19.8577	15.2454
LOC110698742	35.5635	32.4014	37.1078	28.5305	22.1954	31.0933	21.7432	26.2642	19.5298	21.3826	13.3895	19.4547	28.5143	19.4969	20.5898	13.9627	7.9193	13.6724
novel.4884	13.4635	15.4673	15.5219	11.6897	11.7787	10.1931	7.3479	6.8769	7.4026	13.0505	16.6786	15.2732	13.2453	15.6411	15.3721	13.9657	19.017	16.1525
LOC110738615	11.0641	10.7311	12.1559	13.199	12.0482	13.1625	12.6743	18.7234	14.3352	12.7327	13.0804	12.0723	11.18	10.2124	10.3091	13.9675	8.9269	12.8244
novel.1891	12.2026	12.0766	10.5969	14.8081	24.9274	15.5564	24.1935	28.256	33.019	12.1669	8.9804	10.2872	12.1401	8.665	11.2139	13.9681	9.2285	13.0455
LOC110686142	9.6101	9.6308	10.6092	17.8627	17.8776	17.8798	16.8822	17.3306	17.5714	9.2516	7.8154	8.227	9.9221	10.9901	9.182	13.9684	15.1889	13.3976
LOC110695448	4.5062	3.8432	3.9326	13.9447	11.8596	12.9063	10.0465	9.6472	10.6533	3.0334	2.1509	2.0855	6.7773	4.7356	5.3782	13.9687	12.6173	12.86
LOC110701207	17.7624	18.6485	21.2157	26.6275	31.493	26.7859	25.0845	17.364	21.651	16.0842	15.1017	17.2257	16.613	15.2514	16.0608	13.9702	13.3456	13.3285
LOC110686047	14.5862	15.5948	14.9477	13.937	12.9754	12.7403	9.2145	11.1783	10.4458	15.7593	14.4279	15.0829	16.5545	14.2588	15.7065	13.9718	13.9073	15.4475
LOC110737392	16.987	16.7451	16.8279	14.2396	12.14	13.8694	18.6125	11.6165	17.1562	10.9724	16.3124	13.6783	12.4538	17.8456	12.7257	13.9743	22.5224	15.6479
LOC110734700	11.3479	15.657	15.3882	19.3697	14.6664	16.9331	10.4769	13.8876	11.9433	10.5438	13.9831	11.267	10.923	14.2846	13.7182	13.975	19.5975	18.2559
LOC110715689	8.8449	8.5861	8.6043	14.3891	14.4463	14.1736	12.919	15.347	14.3094	8.4064	8.9546	7.5975	10.523	10.7937	10.4512	13.9752	15.8343	14.3017
novel.2324	17.7641	15.1686	14.2824	12.8277	13.7798	15.765	15.068	9.5042	14.3588	15.8242	9.1134	12.2068	15.4466	9.2769	9.7055	13.9752	11.5425	12.6915
LOC110693004	14.9129	12.4165	12.5813	11.1164	10.8193	10.4016	8.5027	7.3947	10.9013	13.9221	14.1469	14.1361	15.0952	13.8718	12.8809	13.9784	13.7381	11.5214
LOC110699936	6.0166	5.747	6.0426	12.9679	10.6016	11.4171	10.7083	11.9278	12.4425	4.5498	3.4708	3.6593	4.5895	3.9804	4.4716	13.9784	13.6877	11.0866
LOC110730142	12.3018	11.9723	10.7024	13.2836	12.9396	16.3619	12.0458	12.7857	12.2875	10.8129	9.8312	10.7184	10.4895	10.3853	9.759	13.9785	12.3779	13.4361
LOC110715206	7.2583	5.2136	6.4465	4.4697	6.8758	6.3321	9.1628	14.1851	9.8184	14.1178	13.2766	16.4856	13.7878	8.8557	11.9382	13.9804	10.0005	10.6005
novel.3456	13.3764	9.0108	12.3334	10.4415	11.833	16.4857	16.4732	14.0682	16.8175	10.7699	5.6657	6.8693	11.1827	5.3691	7.1941	13.9817	8.8996	10.4353
LOC110716019	17.8309	19.9516	17.5503	18.8607	18.0334	17.65	15.1547	16.2918	16.4609	13.8918	15.2294	14.4168	12.6949	16.0795	14.9235	13.9846	17.9433	12.9336
LOC110686729	12.6349	11.3852	12.2053	11.3364	13.2912	13.4477	11.5737	10.7337	12.9825	15.0041	13.0729	12.5282	14.4344	14.8449	13.3264	13.9872	14.7093	12.1454
LOC110704571	27.2368	28.4752	27.3674	21.3414	18.8688	23.382	17.1202	18.0348	19.1434	20.5912	18.3457	19.6382	17.9971	15.4095	17.1149	13.9891	14.796	16.319
LOC110701040	15.3255	12.6003	13.8762	10.2262	8.8779	8.796	11.0672	11.9945	11.0281	18.0801	14.3078	15.4608	14.521	12.3035	13.0539	13.9907	11.78	14.2611
LOC110701409	16.662	16.6179	16.0175	12.0329	12.8103	12.5623	10.2594	10.7404	10.4871	15.1949	15.729	15.1498	11.8319	12.3876	13.4453	13.9934	12.4606	12.7608
LOC110697580	7.6018	7.8102	8.7514	13.8937	15.2663	17.0938	14.0541	12.4605	15.4061	7.675	6.1201	7.0644	9.2618	7.5221	7.1275	13.9992	9.3028	11.8495
LOC110691905	13.2304	14.2021	13.8096	15.0087	13.0838	12.9936	12.8477	13.6204	12.1901	12.4792	11.2486	13.252	11.752	10.5612	12.7729	14.0004	10.2311	12.3726
LOC110700636	11.6859	18.5926	14.4285	20.783	17.0059	11.6733	13.2245	11.2766	11.3041	11.3016	27.545	19.7714	13.2953	33.9562	21.8807	14.0004	36.4759	20.2788
LOC110722999	6.9932	7.2335	8.507	15.7791	17.5752	16.1508	15.3343	14.8188	10.259	4.384	4.6208	4.2713	14.5192	17.8716	9.4282	14.0004	13.7267	11.7707
LOC110724860	10.5897	11.8627	10.7554	12.9325	13.3153	12.5779	7.6659	10.8016	11.2379	14.2864	16.7824	15.4817	14.4968	18.7619	16.6509	14.0013	18.7216	14.6401
LOC110698367	13.833	16.3274	14.4569	15.035	13.1883	15.4575	8.6801	9.671	7.6546	17.1136	19.5344	16.2733	16.6776	17.5856	17.5283	14.0021	15.237	14.5733
LOC110721841	13.3646	11.8133	12.3003	16.209	18.2371	16.0285	14.5723	15.9226	15.3817	12.5493	12.331	12.2369	11.6386	10.4167	10.9098	14.0065	13.4921	13.1376
LOC110699527	15.6849	17.0935	18.5328	11.4126	13.1464	11.1012	11.0946	13.8098	12.6403	14.9105	14.9149	15.6029	15.0589	14.1289	14.3914	14.0123	12.8739	13.9175
LOC110704567	23.096	20.3979	23.9485	4.8033	5.7108	5.871	3.473	2.4692	3.2928	31.6131	28.0239	26.2212	27.2848	23.6147	24.324	14.0155	10.9427	11.8278
LOC110712816	5.112	3.717	5.0015	10.1973	10.4202	11.7351	12.8455	13.8211	14.0571	5.5654	4.0643	4.5714	7.7794	5.1329	6.8916	14.0164	6.6411	8.2376
LOC110714576	10.267	11.6197	10.896	14.5842	15.0695	14.3432	16.8662	16.9599	15.291	13.0388	10.2838	11.3265	13.2656	12.4703	10.8227	14.0191	13.4615	15.207
LOC110683080	9.6983	11.1647	10.0111	10.3627	15.0018	10.5249	7.7605	6.162	9.0171	10.8557	12.3694	11.798	13.332	15.6708	16.4071	14.0237	17.4751	16.5535
LOC110732596	1.2609	1.566	1.159	27.0098	21.4023	24.3876	26.4725	29.7326	28.3496	1.2927	2.3762	1.8241	7.2582	6.8419	7.2228	14.0238	14.5866	16.0117
LOC110727177	13.3159	12.0401	12.2472	14.5771	15.931	15.8456	13.167	16.9711	13.554	10.7582	10.5932	10.6769	13.165	10.2211	11.7612	14.0283	11.6178	13.2495
LOC110700715	10.2575	8.7255	9.6669	15.0805	16.7362	15.0485	19.5905	19.7342	18.5588	9.8634	5.9107	7.6856	10.6765	7.8404	7.9545	14.0294	8.9221	11.9857
LOC110730229	13.5264	11.2396	11.6461	15.3005	15.9935	16.8623	23.6912	26.8656	20.7362	14.2964	10.4675	13.1205	15.0936	8.7212	11.8026	14.0298	9.6748	13.8543
LOC110694505	5.88	5.8799	5.4866	20.6522	23.4261	19.3439	19.6212	25.2331	20.0256	3.9387	4.0549	4.2558	6.2278	6.4765	6.9343	14.0325	13.0368	13.5416
LOC110704430	12.8497	18.9992	15.9732	24.7858	18.0779	17.8705	18.4895	16.3371	17.503	14.176	26.7003	16.5069	16.9054	40.9998	22.6383	14.0332	44.4083	20.1434
LOC110718783	16.0263	13.702	14.6438	12.6836	12.7615	14.3601	13.8584	14.7563	13.2574	18.8181	13.5457	16.1739	17.3775	9.8928	13.3514	14.0341	10.2407	12.7056
LOC110711643	11.4808	7.9806	9.0246	8.5471	8.659	9.1428	10.2843	8.6112	9.7663	8.4292	4.0586	4.5835	7.9401	5.3132	3.6697	14.0365	8.2784	9.1529
LOC110708504	19.073	14.6717	16.8857	9.3855	10.131	12.9163	8.4115	8.3963	7.9577	16.6662	10.5786	12.5434	13.4724	9.9617	11.1012	14.0441	7.0609	9.9283
LOC110691509	11.1881	11.3047	11.6138	15.6643	16.1437	16.2491	14.616	18.7918	14.4938	10.23	11.4268	10.6264	12.2493	10.2831	12.2081	14.0446	11.9226	13.7625
LOC110682188	10.0402	10.5899	10.2908	25.8063	27.6483	24.7663	29.4908	36.0484	27.7421	8.3814	8.6934	8.4762	11.9374	10.6464	11.8958	14.0461	13.7134	14.6841
LOC110729265	23.646	18.1179	20.7686	11.7032	10.6589	13.9781	11.7429	7.9959	9.1403	17.8656	10.1907	12.6353	16.5959	9.8744	12.6392	14.0466	7.3516	11.6355
LOC110705759	14.5578	13.5331	14.8574	9.882	9.247	10.0417	6.2507	5.3541	6.0571	16.1188	16.789	16.3773	15.4238	15.7345	15.3838	14.0486	16.5525	13.2627
LOC110726279	12.4571	9.4858	12.9978	16.7399	12.4923	18.6354	15.1136	16.9121	17.3256	12.7214	6.7864	9.5845	9.2257	5.935	9.0464	14.0497	7.1519	10.4023
LOC110713323	16.5242	16.7805	17.2787	17.3193	14.7336	14.1796	13.2866	13.2379	13.5757	13.7187	14.473	15.6715	14.9689	13.2268	14.0454	14.051	14.4071	16.3487
LOC110723051	6.0983	5.4629	5.4516	9.3791	12.4357	11.2892	11.6967	11.6482	14.0334	8.3114	6.3473	7.8854	10.261	8.172	7.7974	14.0512	10.3967	10.5377
LOC110687191	17.4126	14.0497	16.8071	13.0851	12.8826	13.3066	10.4329	9.6834	11.5537	14.0496	12.1614	11.8198	11.3578	11.2744	12.2549	14.0563	12.0744	11.5853
LOC110730969	13.8891	12.2566	12.4304	12.161	12.6777	12.7117	8.8773	10.3757	8.8894	11.8304	13.7143	13.3503	12.516	11.9347	11.6397	14.0581	13.4596	13.3154
LOC110694430	10.8869	9.6745	10.0043	13.8885	13.8361	12.8523	7.6713	6.773	7.056	7.3602	6.7826	6.3279	8.4879	7.5593	8.843	14.0591	13.2894	12.2357
LOC110719407	15.3393	17.5501	17.0963	8.398	10.6846	9.6701	6.2223	9.3835	7.1577	22.7447	23.0469	24.182	20.4486	22.7381	19.6706	14.0594	16.2169	16.0855
LOC110694709	17.0065	9.2753	12.6618	17.7557	11.3436	25.5008	24.6508	22.8715	19.9431	16.205	8.6388	9.583	15.8645	8.4337	10.7774	14.0598	7.3071	12.0314
novel.3932	30.1458	19.4938	28.7266	15.4814	15.2608	18.9268	9.4783	8.1064	9.5697	14.2127	13.2842	14.9155	15.6552	11.9526	11.6608	14.0598	12.2274	14.919
LOC110710149	14.1369	15.3695	15.2198	16.7105	14.9416	15.0817	14.0487	11.4838	12.2479	13.0969	13.3513	15.2897	14.6918	14.5532	15.5515	14.0624	15.8961	16.0101
LOC110714536	26.6742	24.9961	26.025	10.5397	11.3009	12.5495	8.7112	9.6397	8.0565	30.3945	29.3252	28.9478	24.3784	23.2945	24.7838	14.0634	12.8084	14.6211
LOC110715229	7.6274	9.1065	9.7078	18.9865	19.0764	14.5666	20.2974	21.6476	26.3107	7.4017	9.9599	9.3405	12.2835	15.1621	13.3081	14.07	24.2786	18.1595
LOC110704335	18.2622	22.034	22.5956	19.0772	19.6169	16.0156	12.2192	12.5753	12.6335	15.8326	19.6211	21.0229	16.1811	17.9246	18.955	14.0701	17.2444	15.911
novel.379	5.6659	5.5454	6.7464	12.4486	13.2766	11.1334	8.5822	10.7154	11.1172	3.8972	5.4274	5.5461	6.8226	7.3171	6.4739	14.0704	14.8219	12.1465
LOC110714052	18.9798	22.5024	21.359	15.0969	15.2048	13.4047	11.5219	12.2976	11.1864	14.2658	16.8303	14.8329	16.098	16.568	17.1345	14.0734	16.6847	17.1489
LOC110707729	12.5522	13.2343	15.1703	17.2348	14.9066	15.0504	12.1242	13.0984	13.0168	13.4252	14.4003	15.4123	14.9809	16.7088	14.8535	14.0737	17.8237	15.1295
LOC110705486	13.5545	14.6166	13.846	15.7044	14.7867	15.0536	10.7696	11.7045	12.1646	11.6496	15.6557	14.0731	14.2176	14.7603	15.3237	14.0762	17.9152	14.1808
LOC110713493	10.4126	11.784	10.3961	18.3548	19.1205	15.2818	12.4938	14.6207	13.5047	8.2234	12.864	10.8099	10.4279	13.6133	12.2374	14.0784	19.6735	15.7692
LOC110690863	11.5956	13.2727	15.4179	12.2636	12.3398	9.9658	17.3015	13.7747	14.8144	11.5292	13.6521	13.0986	11.128	15.9314	13.6631	14.0789	13.6567	17.0033
LOC110700483	20.1272	19.0535	18.7089	11.845	12.4613	11.8389	7.4374	9.6838	9.2171	21.8715	23.3165	24.1599	19.1538	18.1389	21.6349	14.0793	14.8762	14.6416
LOC110711374	17.5179	20.4354	18.334	10.8195	10.7174	10.2405	7.4355	7.2405	6.7419	18.75	26.1041	22.9948	18.9816	22.4529	20.4967	14.0793	17.2272	16.4759
LOC110688980	16.8947	18.6254	18.7015	14.7844	13.6362	14.2885	10.0997	10.0832	10.0222	16.8685	17.1377	16.3423	13.8306	15.4222	15.9702	14.0805	14.2312	13.9893
LOC110731366	9.8715	9.4639	9.2688	17.4347	14.2055	13.4395	12.4272	14.8947	14.7467	7.4965	9.4708	7.4527	9.4437	9.8518	9.3351	14.0825	14.7411	13.026
LOC110702178	10.3292	8.096	8.597	10.9033	12.3	12.23	12.4492	14.6701	13.4902	11.098	8.5559	9.2169	11.2446	7.6028	10.2117	14.0833	9.1801	12.8476
LOC110696535	13.7075	12.8576	13.0262	13.8093	13.8004	14.0581	15.9295	17.5665	13.5874	12.6803	10.5937	11.5065	11.83	9.395	11.4026	14.0837	11.8853	13.4746
LOC110727367	17.5048	20.31	15.5979	17.855	15.3181	12.5629	12.0684	10.4348	10.4287	15.8436	21.2676	20.6196	16.3801	19.8764	16.4161	14.0851	20.7574	18.9977
LOC110728936	12.6646	19.0698	17.173	26.4115	24.1117	17.8865	14.6023	19.1783	14.8088	13.5369	28.8641	23.5166	18.4983	33.3856	25.2081	14.0892	29.8201	21.0525
LOC110688842	13.978	13.3602	12.9187	12.0728	12.838	12.5126	9.2116	10.9351	11.0074	11.679	12.6408	12.2404	10.2981	11.1038	11.8047	14.0901	13.6395	13.1251
LOC110685902	16.7226	15.97	15.3126	13.1208	13.568	11.6039	13.5106	16.0834	15.1687	15.551	16.1258	14.7708	14.7084	13.6614	13.2584	14.0905	14.5499	14.7308
LOC110725322	10.6088	13.6122	11.6465	18.0504	18.657	17.7746	13.1124	15.6159	15.7899	11.8763	16.2558	14.9174	15.9821	18.8766	18.209	14.0945	16.4512	15.2273
LOC110721122	16.6937	19.8383	18.9718	17.8056	16.5743	17.9199	13.8495	14.0196	13.3059	15.6254	14.5253	14.6397	12.6969	14.6825	13.1655	14.0982	14.6636	14.99
LOC110717475	16.2667	13.0795	15.4329	12.1229	12.9014	15.7601	11.6291	12.7086	13.9555	17.4939	12.2053	14.7586	15.5188	11.3136	13.1283	14.0996	9.512	11.7589
LOC110689785	1.2782	1.5186	1.7029	20.265	21.934	20.2403	24.4487	29.294	27.4089	1.6138	1.7856	1.7078	5.7873	5.0795	5.4227	14.0998	11.2152	12.5742
LOC110720087	18.4665	11.6877	13.889	7.7077	8.647	12.4124	14.0463	9.5099	16.0051	13.7087	7.0786	7.8265	11.2842	6.8016	6.5267	14.1022	6.4894	9.0191
LOC110693622	7.2325	8.0544	7.6033	19.5237	20.828	20.4237	22.3351	24.3348	22.9901	5.4406	5.4188	5.6188	7.9148	7.3157	7.2147	14.1057	13.5087	13.016
LOC110723913	13.3047	9.6699	10.5794	14.1286	13.5936	15.765	16.4322	18.7612	19.9725	12.4366	9.5198	9.1892	12.6732	10.833	9.7867	14.1059	12.2394	12.7304
LOC110719495	4.4562	3.3445	3.8089	14.6662	11.809	13.7614	9.8717	7.8862	10.0496	2.8305	1.5171	1.6135	7.9814	6.4132	5.5239	14.108	9.2593	9.1731
LOC110684235	4.0239	5.23	4.2067	26.5135	24.8077	20.5895	19.319	28.7826	30.4856	2.1175	4.1091	2.5161	4.1736	7.4939	4.7536	14.1114	28.1379	18.8694
LOC110706696	11.1901	8.8673	9.9954	14.0388	12.8485	13.3275	15.6587	19.2403	15.4043	11.8997	10.4546	10.9083	11.1748	8.1603	9.7599	14.1156	9.5624	11.003
LOC110738978	7.0682	7.4902	7.665	10.7952	13.5466	11.9659	10.7563	8.7514	11.1765	6.1995	6.5543	7.2326	14.4957	13.4283	12.6076	14.1156	14.3575	15.3651
LOC110715982	8.9914	8.5939	9.1345	12.8938	13.2576	15.5113	7.5192	7.2847	7.7861	7.4584	7.2098	7.251	10.011	9.8185	9.6522	14.1201	13.371	12.5235
LOC110703398	17.3892	15.3923	16.5242	11.4247	12.3758	12.3743	9.3122	9.3235	9.3669	15.819	11.0133	14.9512	14.3951	10.8885	13.7177	14.1212	11.1906	11.7505
LOC110694954	15.317	16.7181	17.5605	14.0265	13.3792	15.8239	13.3068	14.7948	12.6552	13.1187	13.9342	13.0651	11.9057	12.4646	12.1395	14.1216	16.371	15.5167
LOC110730387	24.1673	15.7558	20.457	5.6162	8.1271	8.6311	7.0933	5.8791	8.2877	25.5385	13.2057	16.0268	19.1079	10.4779	12.5081	14.1234	6.5348	10.007
LOC110718287	15.4334	10.5664	12.9958	13.8361	14.7947	15.9991	17.8957	16.8316	16.9344	14.3239	11.0895	11.62	13.0404	11.5944	12.5718	14.1259	12.6737	15.4867
LOC110699629	15.8089	16.1128	15.6666	13.0016	15.7421	14.2965	9.0408	9.7742	9.5793	16.2568	17.8694	16.0628	14.9535	15.1101	15.9315	14.1339	13.6384	14.3867
LOC110732366	27.9947	37.9352	34.8838	14.6113	12.3717	12.7915	9.3172	7.3846	6.4226	31.5512	44.0935	38.428	28.7672	42.8891	37.6466	14.1344	20.5538	18.1583
LOC110725840	17.4176	14.1531	16.5759	12.0628	12.0609	11.3263	15.1724	11.814	12.7073	18.6133	13.2159	14.8906	16.7543	13.3795	12.9147	14.1354	11.1738	13.4196
LOC110734040	1.6907	2.0947	1.5458	9.6761	10.4662	7.5968	5.1131	7.9081	9.1089	3.3045	5.1785	4.6854	7.5157	12.1019	12.1019	14.1373	26.9984	16.4588
LOC110713618	12.0561	13.4041	13.4095	13.4658	14.5863	13.7586	9.735	10.6893	10.8668	15.113	13.6597	13.5674	15.0583	14.9836	14.3448	14.141	12.3822	14.063
LOC110715512	9.8617	6.8269	7.2226	11.6727	12.9481	12.8061	16.4971	18.228	17.1162	7.3002	6.0576	6.2597	8.3166	6.9875	7.9129	14.1422	11.8513	11.9618
LOC110706042	12.4233	11.7027	12.3953	14.1558	12.2954	13.572	12.7582	15.1046	13.7425	11.1461	12.3092	11.5789	11.0307	11.108	11.3682	14.1451	17.6637	14.4
LOC110714929	8.2658	11.1411	8.2032	14.235	10.6777	11.3677	13.0855	15.5077	16.1953	9.1359	8.1533	9.1532	9.9327	8.452	10.7184	14.1464	12.637	12.5671
LOC110686566	6.8951	8.5809	7.7077	16.2753	13.0975	14.2181	16.2319	18.0804	18.0144	8.2127	6.686	7.7922	8.441	7.2181	7.602	14.1476	10.9547	12.1712
LOC110731445	14.0378	10.5626	12.6154	9.596	8.8618	10.4608	15.034	16.2797	18.1484	15.1185	8.0713	9.8251	11.537	6.5948	10.4614	14.1496	7.5766	11.8197
LOC110725610	13.2349	12.777	10.7033	13.7431	15.6724	15.4305	19.4488	19.8433	18.2536	14.6869	10.9639	12.3469	13.8551	12.0992	12.2895	14.1522	11.8431	14.2209
LOC110738627	7.3729	5.7981	5.9407	11.1529	9.6634	11.242	16.1144	11.0225	12.6932	4.9325	4.5261	3.8409	11.4489	7.7901	8.2946	14.1559	8.3805	9.9258
LOC110720523	17.2495	20.7282	18.1636	17.1352	21.4001	18.4458	17.358	16.0326	16.2158	17.083	16.9245	21.5454	21.0896	16.4794	17.8415	14.156	18.9834	18.4422
LOC110732947	17.8111	19.372	17.6649	16.3482	14.2519	14.475	10.9176	11.3206	10.3144	14.5705	16.8689	15.6288	14.2933	15.3217	15.9449	14.1598	16.2328	13.565
LOC110707973	13.9087	10.6125	12.0715	12.2609	13.5417	14.2486	16.1931	17.8069	15.7626	13.5622	9.6835	9.7762	11.605	8.6989	10.9035	14.1601	9.1503	10.2013
LOC110707078	10.8128	9.5875	12.0619	11.0706	13.1322	11.5689	12.5782	12.3618	11.5116	13.0589	10.937	14.1277	13.4084	11.1819	13.4953	14.1605	11.6563	15.5345
LOC110720200	18.4574	17.6091	17.0094	13.5187	12.1682	12.7172	13.7084	12.1784	14.3362	18.8089	16.309	15.7422	15.2391	13.4957	16.6079	14.1632	13.1732	13.588
LOC110727878	5.1601	3.2617	3.5848	11.1582	15.0045	13.5727	16.5569	18.116	18.8573	5.9023	2.7072	3.7314	6.5643	4.6168	3.5828	14.1659	9.8341	10.5338
LOC110683537	13.6693	15.1242	12.8237	15.8309	15.5634	13.0491	12.6944	11.5086	11.1434	12.6579	17.4179	14.6771	13.1755	16.8685	15.7839	14.1673	19.5494	16.368
LOC110712541	11.6907	10.2981	10.6348	12.3485	14.5647	15.5548	28.6756	21.3976	20.6892	13.7835	6.3464	10.0732	13.8219	7.2536	7.1744	14.1716	7.8933	13.7252
LOC110727485	22.5668	21.5576	23.8304	11.1984	12.3438	11.9675	7.0919	8.9012	8.119	20.2728	20.8455	20.9218	15.4642	14.4186	16.2797	14.1776	12.9107	14.5091
LOC110682436	14.6783	15.2626	16.4169	16.7217	14.3463	16.0568	10.399	10.6216	9.4705	16.1134	19.3475	16.7656	16.7103	18.1226	19.5931	14.1779	15.6132	15.7783
LOC110691559	9.0616	8.7652	8.0572	25.663	22.4074	23.126	17.3401	20.5525	22.2317	5.3894	5.6799	6.0957	7.4831	8.0641	6.4206	14.1794	15.2962	13.3541
LOC110730930	59.3521	58.6389	58.5562	6.1231	7.5895	6.7194	3.4403	2.9342	3.8432	60.8809	64.2219	63.4855	47.9563	43.6473	46.5888	14.1796	12.7469	15.0264
LOC110707330	18.1715	15.9059	18.198	9.9147	9.8679	12.6165	9.7012	8.7772	9.1171	15.7368	12.3779	13.0717	14.3723	9.8073	12.4306	14.1848	9.4437	12.5378
LOC110692408	18.5237	9.0536	11.7172	13.4153	13.412	21.2793	26.8287	26.6698	21.3225	10.5128	6.5095	6.5283	12.6733	7.6291	8.6444	14.1856	5.2884	7.178
LOC110689690	13.8273	16.0139	14.6925	12.8639	15.0346	11.4242	8.5147	9.1694	7.8885	16.0897	17.147	16.2923	16.4134	18.9729	16.9497	14.1876	15.3326	15.0371
LOC110714090	10.1072	9.1517	11.0581	11.7819	12.8735	14.1826	11.0431	12.2126	11.9761	12.1198	10.3569	9.4351	9.929	8.97	10.5182	14.1891	10.4095	13.1001
LOC110700053	14.6026	15.1884	16.71	16.1459	14.2948	13.4927	14.1046	13.804	15.4454	12.2889	12.0716	12.1909	12.6451	13.6495	11.7722	14.1904	16.0879	14.2842
LOC110697843	17.491	17.458	17.6218	13.0022	11.9504	13.0491	12.8352	11.5876	11.047	14.3713	16.8662	15.5642	13.3523	13.95	14.9155	14.1944	15.0566	14.3494
LOC110729915	17.6051	14.9245	16.4677	12.86	10.4397	12.2794	10.8952	8.2258	10.7883	21.058	18.8202	15.4072	18.1803	16.3862	17.947	14.1951	12.5422	13.002
LOC110686066	13.9257	20.3083	20.4631	30.7989	29.392	23.1588	25.2728	36.5464	30.7826	15.1592	20.4323	19.3089	14.0084	23.8152	23.6407	14.1955	30.0192	24.1999
LOC110739223	11.1874	11.094	10.3007	12.9214	12.1559	13.8846	14.16	13.8515	14.4228	12.3281	8.1445	10.0084	10.299	7.1746	10.1552	14.198	10.3427	13.1651
LOC110704444	19.3114	20.0093	18.458	19.7204	18.1187	20.0254	21.7203	23.1343	20.5986	15.5417	17.6735	15.1742	15.285	18.688	17.3452	14.201	18.9905	14.7366
LOC110687489	8.4419	9.8679	8.5941	13.7595	16.7619	13.3095	12.5294	18.27	15.5069	9.5219	9.2676	11.0112	10.6184	11.2305	11.2344	14.2032	15.3561	16.542
LOC110705192	23.9043	22.3015	22.7498	13.6928	14.3605	13.2957	10.0453	11.6265	11.4228	21.5349	20.5893	22.2328	18.1853	19.134	19.1732	14.2039	14.5538	15.0806
LOC110718625	16.3138	15.3303	15.4851	11.3598	11.9471	12.192	8.4085	9.5046	9.036	13.9325	12.8154	14.0874	16.0027	12.1087	15.5328	14.204	11.9992	12.7948
LOC110728616	8.9031	11.3594	10.3178	20.1816	23.8768	18.7078	18.6966	25.5442	23.2	9.5241	12.2163	11.3211	10.4015	12.9848	12.0291	14.2069	17.6474	15.0771
LOC110694708	12.6609	11.4818	12.704	14.7167	12.0106	12.9942	17.2922	22.6784	23.6623	14.1263	14.5216	17.7265	14.656	15.792	15.871	14.2072	16.5717	17.1872
LOC110710882	17.2354	15.9494	16.3825	14.7585	15.7184	16.4115	15.9929	17.2005	15.657	13.8678	12.6499	13.4923	14.9649	12.5969	13.4741	14.2082	13.9681	13.7336
LOC110711188	17.5642	17.0208	16.4015	11.7507	12.5705	11.6016	8.9253	9.533	10.6748	17.6181	15.1033	17.0544	19.1026	16.7317	17.8517	14.2136	14.4644	14.6532
LOC110719491	13.1098	10.8152	12.4884	10.5309	11.1761	11.3211	11.0739	10.876	11.6687	10.9339	7.3752	8.3477	13.9275	10.0359	11.3311	14.2172	10.0962	13.8725
LOC110726316	10.8418	11.5235	11.628	21.3125	21.7506	20.7164	19.1712	19.5717	19.8139	10.718	10.6101	11.5393	12.8318	9.7326	12.249	14.2172	14.6444	15.5265
LOC110715678	16.121	14.7836	15.1672	12.2166	12.5507	12.2928	8.5584	8.8167	10.7098	13.2986	16.2662	14.3928	14.8166	13.9816	15.2	14.2202	15.9994	13.7259
LOC110711427	13.7404	14.0948	14.9579	18.5798	17.0343	17.7052	15.1674	18.1234	13.1477	14.3554	15.5271	17.084	20.1797	22.4725	19.289	14.2216	17.7941	18.6674
LOC110732770	4.1517	6.5317	4.627	20.3078	24.5805	17.2644	15.7746	16.1444	14.7579	4.7933	7.2894	6.3916	7.928	12.1977	9.7523	14.2216	25.5975	20.679
LOC110728340	8.8439	8.5889	8.8183	9.1053	10.0018	12.6867	11.6499	13.351	12.6565	9.5859	6.1799	5.8823	8.8082	5.6697	6.8253	14.2249	7.7672	11.302
LOC110720169	13.709	11.9364	13.698	10.9693	10.5143	11.6868	9.8592	11.7344	10.3248	15.3986	12.3012	12.6357	13.9259	9.5039	13.0584	14.2299	10.5598	12.2023
LOC110725966	8.3848	6.2383	8.1414	14.7637	18.7113	18.1326	19.7691	23.4019	25.7127	9.2558	5.7776	7.0776	8.7039	6.4762	7.4034	14.2332	10.197	12.0172
LOC110693575	15.6828	18.8261	15.9854	6.9802	10.1512	6.0269	11.6318	12.345	14.396	17.1276	23.9917	21.1375	13.3628	18.3389	17.202	14.2345	18.1371	18.4543
LOC110726172	7.6259	8.9522	9.3209	14.1396	13.8639	14.2272	18.078	16.5929	15.1417	7.4459	8.3842	9.5438	10.0149	10.4034	9.6002	14.2354	17.5912	15.883
LOC110737643	31.4384	38.0297	28.5178	24.5074	33.1577	27.4749	28.3142	17.1151	20.301	19.3857	20.1699	20.2494	17.5316	16.7432	18.9863	14.2367	15.0628	18.2034
LOC110699106	13.2081	16.7966	14.2043	24.2022	21.9131	18.0701	19.5699	22.4452	20.3206	12.3091	20.4622	16.953	14.7524	21.2128	19.5086	14.2378	28.0176	20.6382
LOC110736426	6.7782	7.7144	7.6634	21.9951	23.4367	22.1357	28.8644	33.8094	31.8174	7.9776	5.3297	5.8198	11.2954	7.5709	7.1047	14.2385	12.3785	15.0475
LOC110681952	17.2101	17.7523	18.4104	10.7672	14.1191	12.9061	9.218	9.804	10.5243	23.1294	18.9985	18.1025	20.9172	17.7569	17.606	14.241	11.4599	12.4353
LOC110697234	14.2249	13.3037	11.5528	16.5756	13.3332	12.7621	14.2057	11.0171	10.3433	10.0001	8.2694	7.9007	11.6941	10.293	9.6557	14.2435	14.0511	12.4302
LOC110723915	13.4966	13.218	14.257	15.479	14.4431	14.5476	19.7292	22.3781	20.226	14.6202	12.4709	13.9552	14.0322	12.2726	14.018	14.2513	16.0169	15.0603
LOC110707731	12.8407	11.1471	12.3832	10.9826	13.0761	13.2964	12.5245	13.6142	14.1797	12.6413	7.6182	9.7535	10.2995	7.1284	9.1833	14.2579	8.7456	10.5195
LOC110693399	15.0485	20.2025	14.2809	16.0203	16.3368	12.2904	15.9274	16.0187	14.0749	14.9764	20.7348	18.4552	11.3153	16.2776	15.226	14.2582	23.7807	20.8396
LOC110699043	15.8991	15.2635	18.2128	16.904	16.329	18.6711	10.8389	10.8106	12.8144	13.1935	14.1358	12.8862	12.7972	12.8921	15.956	14.2611	14.7837	15.0778
LOC110720038	14.6236	13.0702	14.1417	11.368	13.5631	12.3417	9.1494	8.9189	9.8504	14.8138	13.4726	13.2356	17.0038	13.5868	13.9155	14.2616	11.5965	14.1533
LOC110715660	15.4006	18.4724	17.9355	17.2451	15.4911	14.0624	10.4089	10.532	10.9873	13.5633	19.0029	17.3978	13.9675	16.7036	16.6617	14.2617	19.5359	17.7262
LOC110715852	33.1728	35.7925	36.7619	9.8423	9.4014	10.5175	2.1668	1.7364	1.5994	32.1059	34.2969	34.8824	27.327	29.8304	26.724	14.2632	16.9745	15.4916
LOC110693049	8.4464	7.8783	8.2609	18.3886	18.0474	19.9456	19.0318	25.8442	20.9824	7.6225	7.8267	8.4694	12.1023	11.5329	11.615	14.2732	13.4011	12.976
LOC110701914	6.3872	6.3455	7.174	20.4606	17.5707	16.938	14.2685	13.4274	12.9232	4.0175	3.3765	4.7503	8.4438	5.3142	7.08	14.2735	17.8895	18.2501
LOC110733327	10.0805	7.5147	9.3656	16.7184	13.8051	18.2118	20.8542	25.8943	27.2122	7.9872	6.1206	7.0538	10.6603	6.3441	7.9645	14.285	12.735	13.5237
LOC110702183	5.1924	5.9733	4.3414	19.7644	24.3811	18.4748	35.6275	34.1799	36.4878	5.596	6.8258	6.0788	9.1453	11.25	9.0157	14.288	17.1139	16.8272
LOC110686561	14.9342	14.9064	14.0598	14.108	15.0242	14.3149	19.4314	16.2913	19.3954	10.7019	9.5873	10.6665	9.8484	9.3377	11.5272	14.2887	13.6928	13.345
LOC110725940	19.6345	22.8497	22.2062	12.3603	11.625	12.1747	6.9648	8.0667	7.6436	19.4142	20.3788	22.2454	16.1162	16.8441	18.7716	14.29	13.6188	13.5208
LOC110729840	17.3227	17.3864	17.601	17.1345	17.5502	17.2006	15.2416	18.1252	15.2549	17.8138	16.8432	18.276	18.6774	17.0175	18.1074	14.2905	14.5419	15.9246
LOC110739757	14.4228	15.2371	15.7622	17.6783	17.2517	17.8734	15.9087	13.2508	13.319	14.9717	13.0699	15.1143	12.0861	16.861	15.5334	14.2975	16.3345	16.0433
LOC110699739	18.6353	17.8946	18.8847	13.3925	13.6747	13.5057	8.5971	9.0939	9.5133	17.659	18.1044	20.1135	17.2082	14.9657	17.1446	14.3025	13.5177	14.6309
LOC110734952	5.5469	6.0657	4.3605	16.0329	13.6072	12.2709	5.5948	6.6795	7.9946	5.7963	3.7734	4.771	9.9442	8.7121	8.0586	14.3104	10.0634	10.8318
LOC110708664	19.7575	14.5655	18.8593	11.3762	10.5344	12.9172	12.7541	13.1527	12.45	18.0952	12.4097	12.8453	19.1084	15.805	14.4894	14.3108	12.0965	12.0376
LOC110683772	18.0238	15.8669	17.6026	13.4057	14.4971	12.3608	11.8346	15.2265	13.0912	15.721	11.4826	13.6239	13.5107	9.3615	13.6732	14.3109	12.4239	12.1024
LOC110705903	4.6788	5.9187	7.7337	17.5187	21.7223	13.2673	9.8426	5.5153	9.7728	3.7889	4.1668	4.2364	27.8436	27.0445	27.1691	14.3117	17.1496	17.8198
LOC110682752	11.9386	12.9963	11.9176	13.5422	14.2157	12.923	12.8805	12.3194	12.1022	13.1013	16.2427	13.8574	13.1494	17.1467	13.6974	14.313	19.2353	15.4264
LOC110717958	18.8076	18.1774	17.9511	12.2294	11.1303	11.9504	9.5466	9.8252	9.6348	17.97	17.1421	18.7674	15.755	16.934	16.8402	14.3171	12.5283	13.0253
LOC110682311	18.3098	12.8779	14.334	13.4705	15.2339	16.8949	18.6808	18.4979	18.3079	16.4701	13.4482	13.9765	16.1375	12.0817	11.3125	14.3195	12.8107	13.1161
LOC110689800	17.454	20.5083	19.9468	15.8073	14.584	14.7089	11.0427	8.973	8.9009	15.488	19.3433	17.4991	15.1806	19.6885	17.5062	14.3202	19.665	16.3362
LOC110738888	10.9108	12.4933	13.4036	11.0667	12.5356	13.3474	11.5322	13.486	13.922	15.5888	11.9104	13.3892	11.9387	10.5962	10.6544	14.3202	11.1207	12.1002
LOC110729090	11.8676	8.364	10.4754	8.0816	7.4501	9.8265	13.6336	13.0911	15.4957	11.4512	8.4163	8.612	11.2284	7.6211	7.7118	14.3249	8.1319	9.8553
LOC110719711	13.5604	10.6284	11.4565	12.2757	11.8386	14.3475	17.3737	14.7657	14.9493	14.4378	10.6197	11.9774	11.2371	10.9902	10.5535	14.3258	9.561	10.2482
LOC110724048	17.8509	17.8326	17.3166	14.1186	14.679	13.8884	10.1117	7.9515	10.4408	16.4246	19.1195	15.3867	15.2164	21.7405	15.9523	14.3284	21.2973	14.2098
LOC110684705	8.3704	10.402	8.7319	8.8367	10.2049	6.9451	5.8688	4.1838	6.356	13.0227	17.3477	15.1945	14.0993	16.9499	15.3816	14.3298	23.1083	16.3483
LOC110688331	7.3505	5.9691	7.096	7.9454	9.9215	9.0727	20.2383	18.0668	19.6516	8.7135	6.7136	5.9451	7.8089	5.1591	6.8142	14.33	9.9009	9.3983
LOC110683034	12.8022	11.4937	11.2882	8.2104	9.7724	10.1849	7.6806	6.5928	6.7817	12.961	10.2491	10.847	12.3188	9.4287	10.2474	14.3319	9.4862	10.9511
LOC110683060	13.0024	15.3644	13.3625	11.6121	15.3849	12.6391	9.1481	9.9361	10.2788	14.4601	16.1858	15.1032	17.2258	15.7641	17.8084	14.3344	14.4072	15.0063
LOC110709226	12.2651	21.5005	7.2888	13.0055	15.311	26.3621	10.1645	10.3327	18.605	9.5808	7.2376	6.6935	19.0359	16.4223	11.0995	14.3379	5.3942	8.8256
LOC110690762	11.152	10.1439	12.1931	19.6787	21.0823	20.8364	17.7584	20.7592	19.7419	10.6316	9.5347	10.7059	10.7202	9.688	9.8809	14.3393	13.7629	14.854
LOC110705131	24.5757	29.7551	27.817	15.9274	13.1902	16.1895	7.5907	7.966	8.2627	20.3395	24.4027	23.9278	17.1081	18.1696	21.4643	14.3402	16.7981	16.266
LOC110710513	8.2956	8.084	7.9763	18.0834	15.9391	15.1111	15.2109	18.9004	18.2386	5.8339	6.9857	6.4009	8.2491	8.9146	9.1154	14.3423	15.0099	15.3231
LOC110707286	12.4355	12.4181	12.3773	12.7697	12.0876	13.8672	12.5024	10.3013	11.5019	12.9434	10.5887	11.2299	12.2025	11.8239	12.3505	14.3432	12.6022	13.0243
LOC110723039	17.5747	21.3396	19.941	15.2099	13.5289	13.8582	9.5482	9.0257	9.0068	17.9092	21.3061	19.1905	17.4756	22.9697	19.4023	14.3442	21.1004	17.2598
LOC110702439	11.7264	9.1024	10.0019	7.8247	10.1077	12.2241	9.482	11.3905	12.723	12.471	6.4832	9.3482	12.1182	7.7699	9.5738	14.345	9.6983	11.358
LOC110683517	17.0235	12.5281	14.954	11.8822	13.7263	18.3246	17.796	16.5114	15.4185	16.885	10.5162	12.9333	14.14	9.2385	11.4114	14.3462	8.8601	11.5363
LOC110717042	12.6385	15.4661	15.393	14.8253	16.2259	15.0707	13.8832	13.9361	13.7198	12.2334	15.0251	13.2615	14.247	14.5866	15.0335	14.3477	16.4378	15.2652
LOC110725205	19.8569	14.4554	15.1608	10.2902	10.1237	12.2392	12.6328	11.0039	10.7084	19.3659	12.9701	12.9509	16.8305	9.787	12.0761	14.3483	7.6666	10.3756
LOC110735175	24.9645	25.2795	26.1869	13.6003	12.8032	14.9621	11.1556	9.5896	12.3096	18.6143	17.4024	16.4256	16.3693	12.7135	14.472	14.349	11.4795	13.7362
LOC110689761	9.0307	12.3653	9.5748	44.0343	25.6702	33.5353	27.5977	32.7546	24.2236	4.8777	10.665	6.3489	8.5006	16.3503	10.6611	14.35	30.9711	21.7702
LOC110726806	13.6032	16.5234	15.0881	15.4289	17.0019	15.3663	11.1162	10.2286	10.6518	13.4547	14.1646	14.8701	13.9444	17.163	15.9198	14.3521	16.4608	15.2591
LOC110730241	12.8227	18.8587	14.85	15.4626	15.8043	14.5448	11.2198	11.1108	10.4244	14.702	16.4885	15.6033	15.5755	16.2455	15.7628	14.3522	16.6994	16.1524
LOC110708431	15.8057	11.4721	12.1009	9.7365	10.2073	12.8964	17.7407	14.8396	19.1608	16.3941	7.8727	10.428	11.3146	8.7847	7.9337	14.356	7.1546	9.8215
novel.317	2.6667	5.3489	4.4362	10.2496	8.8806	7.1669	8.2943	9.5109	11.3252	8.7151	14.8554	12.7999	10.8099	18.8543	13.019	14.3574	34.2763	18.4265
LOC110684221	5.1662	7.2675	6.4543	19.0169	17.3953	17.3099	20.7354	19.9251	22.7548	6.1608	7.4081	6.5097	8.4215	7.3027	7.8024	14.3579	13.2461	15.1043
LOC110723406	1.5969	1.5217	2.0165	31.3201	28.0606	29.5222	26.8822	26.1483	26.6364	0.7519	1.0799	0.6968	7.4338	5.9835	6.1064	14.3595	15.697	15.8662
LOC110732960	16.0732	15.2518	15.87	12.186	12.4815	12.147	9.942	8.6049	8.9114	16.4467	16.4901	16.2753	15.7425	15.9983	17.2359	14.3608	15.6088	15
LOC110702513	12.6368	12.0834	12.2286	13.7313	15.7699	14.3136	10.8858	10.7389	9.4821	13.6977	12.5043	13.935	15.5266	12.4186	13.6201	14.3612	10.912	14.9436
LOC110707732	17.0564	13.5741	16.5891	9.1276	8.7065	9.5141	12.7621	11.8866	11.2536	19.4018	14.9763	18.5541	17.4742	14.4731	14.823	14.3613	13.1046	12.376
LOC110725506	35.7386	67.3768	39.9799	88.7346	49.594	46.7909	129.868	187.59	147.307	13.9529	53.9819	25.0742	12.9927	47.5879	22.1257	14.3625	64.367	23.7378
LOC110733461	5.0524	5.0966	4.9111	19.602	20.9508	20.3844	21.959	28.5104	22.6281	5.1284	4.443	4.8372	6.4799	4.9252	6.4385	14.3638	11.0095	12.9705
LOC110698318	6.9996	6.6983	6.7403	12.7891	15.5361	11.9201	12.4829	16.2337	14.193	7.004	7.3038	7.8141	7.5474	7.7127	7.8775	14.3674	13.5637	13.7549
LOC110718276	47.1848	51.2513	48.5652	15.5365	12.0896	15.5581	6.8625	9.9707	4.3472	37.7593	41.3979	39.7991	32.1878	36.2063	35.3067	14.3738	17.9878	16.5462
LOC110734028	15.7328	11.3031	13.2108	9.1271	9.9869	12.2143	10.1017	9.2367	12.2419	14.8479	10.7661	12.0359	15.3984	11.5593	12.355	14.3789	11.3728	12.5313
LOC110734021	12.4239	13.9037	12.9015	11.459	14.5086	9.8125	8.0363	10.0723	9.6837	11.3324	16.8468	15.1826	10.7114	14.1559	15.1013	14.3797	19.3054	15.4623
novel.278	5.8082	6.9114	3.9233	8.9338	10.9272	13.6189	18.5585	18.2352	18.3436	7.6982	4.0193	5.3169	6.8744	4.7313	6.1865	14.3816	9.2313	12.3024
LOC110714643	13.2764	13.3824	13.2009	12.8204	15.3204	11.9828	10.8396	12.3303	12.2241	16.1488	16.8561	15.9547	16.814	16.2789	15.8119	14.3824	15.1416	15.0807
LOC110681905	16.3242	9.5901	13.5346	9.2104	7.7764	10.9489	11.0474	8.6198	11.0862	17.7081	12.3133	12.7396	11.9234	9.9174	11.4113	14.3857	10.7544	12.3842
LOC110713637	16.7609	19.2426	16.5763	13.6836	12.8163	13.4026	12.5772	14.3465	13.7431	16.8435	16.3617	17.3311	14.8218	15.5549	15.7946	14.39	15.2668	16.2081
LOC110683633	17.0017	11.8382	12.0399	11.9655	13.1672	12.8594	18.2691	12.0884	13.2943	13.7063	12.8052	14.7051	12.9947	10.5286	10.466	14.3905	10.9657	14.6692
LOC110720108	14.3317	18.0447	15.9202	19.7756	17.9652	17.7084	16.0082	13.1411	13.9462	16.9691	27.2236	22.2829	18.5123	33.7862	22.5463	14.3913	28.4308	18.6481
LOC110719366	12.8499	13.1085	12.8156	13.4712	14.7278	13.9267	11.1007	10.8573	11.4977	13.5805	15.355	14.3783	15.6893	18.1174	15.5192	14.3936	15.7192	15.0892
LOC110700330	17.241	23.6279	23.4142	23.7628	18.2833	17.9369	14.8725	17.5865	11.9624	21.2867	39.4008	32.4866	30.6043	57.6654	38.5037	14.3951	25.0959	20.6446
LOC110739398	13.4392	16.7476	15.4954	14.9881	12.731	12.029	14.1592	17.9763	15.8088	14.6434	20.9715	19.0392	14.1204	17.9272	17.4924	14.3971	21.4215	18.1745
LOC110709174	9.469	6.508	8.1438	14.616	14.0375	16.5991	19.4198	23.7242	21.4427	9.7363	5.4197	6.0294	9.1751	8.2092	9.0581	14.3989	11.201	12.6347
novel.3049	18.8116	17.2247	18.5723	13.375	12.2082	14.9777	11.4827	9.8912	10.6987	15.3397	11.9421	13.8997	14.0622	11.9658	13.7996	14.4004	12.2822	15.2124
novel.3176	11.9217	11.0182	11.836	14.3447	11.5088	14.9129	9.7352	11.5626	10.6858	9.2945	6.6774	6.7094	8.7854	6.4689	6.6238	14.4004	11.8454	13.3428
LOC110729121	22.3774	16.861	20.8601	11.4941	12.3385	15.4751	10.4286	8.525	10.8889	19.0211	11.9573	15.2382	15.069	11.6217	14.4152	14.4018	9.2007	10.9358
novel.3246	5.646	5.8405	5.9446	10.4934	11.6727	12.1103	8.7712	7.1516	7.1592	9.5224	8.7866	8.2788	9.5377	8.478	7.8886	14.4071	9.6423	11.5901
LOC110729571	13.7287	14.8746	14.1163	14.7186	14.1026	13.4396	12.9983	15.1726	13.4095	16.3775	16.1731	16.6981	16.604	16.058	16.6626	14.4097	14.0091	14.4225
LOC110694738	9.4015	7.1439	7.4179	24.7246	22.5853	23.1187	26.7191	32.8468	29.7406	8.6147	5.4344	6.7305	11.9453	9.1311	10.7553	14.4101	13.2466	12.5596
LOC110714154	9.3518	6.8054	9.2006	15.5287	17.7917	16.3504	24.6654	23.4151	22.3522	7.1026	6.9516	8.4467	7.4313	5.184	4.7509	14.4114	9.7589	12.4077
LOC110701741	10.0257	10.0758	9.2098	13.5784	13.4699	11.9134	20.1045	20.6377	20.7018	8.2983	8.7774	7.5599	8.6963	11.7765	9.9927	14.4119	16.7321	12.9579
LOC110694247	14.5441	11.9883	13.9432	16.0514	17.2337	17.2902	18.3317	17.768	18.7072	15.2139	14.4225	14.7507	15.726	15.2277	13.946	14.4146	15.5903	15.6003
LOC110687950	15.8866	13.3693	12.9352	14.103	14.8779	15.4162	14.9569	10.9768	12.3319	13.0926	9.7789	12.364	12.9004	11.8491	13.503	14.4155	9.6595	10.992
LOC110716332	9.1079	8.8924	8.8943	7.0168	8.524	7.7631	8.9237	10.5034	13.2702	10.5215	9.1912	9.0323	9.0072	8.6107	8.8169	14.4229	10.2341	11.729
novel.1953	5.1024	4.9782	6.0061	10.1869	14.0248	13.9703	21.1855	18.7721	20.4934	4.2817	3.7905	3.365	4.8326	4.3058	3.2927	14.4285	10.0832	10.3714
LOC110700471	11.8232	15.2508	13.9349	19.6623	19.4399	18.3801	15.0466	19.5741	19.9385	11.0905	14.8488	14.2144	12.7373	18.6205	14.747	14.4316	19.0013	16.2293
LOC110703238	16.0991	13.6204	14.9564	11.0138	11.1597	12.8582	11.6739	11.5215	12.4609	15.4063	9.6518	11.297	12.4654	9.4269	11.4874	14.436	11.8778	12.0012
LOC110701126	18.3355	17.8842	18.3055	10.834	11.5871	12.3326	7.1778	6.0953	8.4756	18.0137	16.7093	17.4797	17.7546	15.5245	17.257	14.4396	12.9563	14.1386
LOC110722884	12.8898	11.0668	12.6247	16.0717	16.3675	14.2123	14.152	16.9011	18.5402	11.5453	12.5201	11.7218	14.097	13.8765	14.6969	14.4433	15.4205	13.4449
LOC110688976	26.3859	15.7131	21.7941	7.1844	9.0265	9.5631	6.849	6.9151	7.2528	23.4719	14.8092	15.8748	21.7496	13.2199	14.4455	14.4471	6.7705	9.3433
LOC110715812	8.3687	8.1538	7.5729	34.2022	23.7621	35.5815	30.1811	45.5918	32.3761	6.3418	6.3084	5.851	18.4819	16.6596	18.2471	14.4509	13.3561	14.1353
LOC110682498	9.2312	9.6563	9.8544	10.794	10.7458	10.7623	13.1191	14.1722	13.9431	12.7876	12.1343	11.8867	11.4353	11.4663	12.4015	14.4529	13.9627	11.6711
LOC110704639	3.4933	5.349	3.6436	17.2098	22.3004	14.1692	15.1776	13.1833	15.7694	3.884	7.1809	5.7235	7.7534	12.5327	10.0057	14.4549	25.4147	18.6616
LOC110714249	12.9679	14.9622	14.7578	18.2326	15.4435	15.0912	18.3438	22.1617	20.5805	13.8343	19.803	17.4203	14.1318	17.1308	17.3311	14.4577	19.8708	17.3916
LOC110715264	7.9908	5.4296	6.9519	16.9638	15.9674	22.3398	23.1027	24.0364	24.1773	6.1644	5.4205	5.8787	10.6605	8.8354	10.2793	14.4591	12.0058	13.8705
LOC110707545	11.5471	16.8334	16.7112	22.0405	18.1563	17.6009	16.1471	18.9838	17.2837	12.4485	14.1647	14.9297	12.7492	16.103	14.1136	14.4618	17.6615	16.4865
LOC110729824	14.8039	16.0075	14.8883	12.9464	14.4139	14.806	9.9077	10.6895	10.7373	15.5412	14.3166	15.9898	14.1812	12.4946	14.8979	14.4631	14.2038	14.763
LOC110686394	12.3896	13.6555	14.2167	12.4736	12.0543	11.4847	9.067	10.9877	10.0701	12.5741	14.548	13.9032	14.049	13.973	14.1265	14.4636	15.2807	15.5204
LOC110709311	21.9756	18.0286	20.0071	11.1319	11.6256	15.3886	9.8205	6.4497	9.1747	17.001	10.3229	12.2552	14.1571	9.7275	11.4801	14.4644	6.9986	10.0014
LOC110737695	87.6216	87.3964	79.4511	19.2338	18.5507	20.8947	6.119	5.5925	6.2586	28.7339	26.9968	23.5431	21.4479	21.4437	20.8097	14.4646	12.8737	14.8488
[truncated: 7,521 more rows]

## Sheet: Table.S2
Table.S2 Selected metabolites
GID	F0_1	F0_2	F0_3	F6_1	F6_2	F6_3	F12_1	F12_2	F12_3	S0_1	S0_2	S0_3	S6_1	S6_2	S6_3	S12_1	S12_2	S12_3
mws1094	1058047	1218768	1336020	586533	699960	720555	457227	537542	514408	180033	182790	168285	216372	227177	217605	203576	216824	158439
Ymjm000148	1602885	1808711	1382821	4421400	4747177	4234944	4282571	4146043	4095369	299192	269456	323913	911392	691146	722654	1497570	1466784	1446720
Hmjp005089	72452	132884	126924	23584	41263	42680	11788	22642	65792	22363	15143	29578	8765	33340	5195	1923	10005	23340
Ybnn007052	7391619	8175838	9000306	3242827	3942725	3281347	3729189	2332747	3099552	1035143	1045462	1235846	740677	693093	640874	470801	474101	472922
Lamn006527	3824269	4135759	4744283	2279089	2548705	2748227	1556254	1824887	1929588	726543	631553	631292	806698	812143	769623	620312	710029	548306
Wayn003721	740460	747223	747921	51909	31591	44092	34214	44319	38709	307191	2960873	355231	48659	79069	70093	71225	47327	42613
pme1299	181444	176910	189961	193601	215493	199953	167836	158317	181342	110907	151445	133126	97447	88130	105886	102206	96070	89782
MWS80006	328348	319574	396035	254368	233496	261404	219391	211273	221657	357984	371069	374712	244920	257064	217199	202759	209957	219188
Zmyn004449	545823	504564	555933	125350	154121	146938	91896	72953	87349	101086	126145	111767	85823	79057	75390	57946	60379	53823
mws0147	873577	809605	956243	873875	819256	818038	802092	809866	809249	1360480	1384318	1477286	1187450	1446172	1181885	1261262	1373317	1238907
Lcsn006335	304986	318950	358059	219469	215770	233049	210005	197493	208689	338810	331710	324811	291650	338272	296896	281997	288524	283839
Wdhp002595	205516	210740	282998	211494	237714	206413	197854	167428	191420	259852	284171	337817	236440	362167	281688	261345	204705	214719
mws0180	452150	579999	432969	502210	443683	493805	755389	699264	664988	1172583	1148924	1172116	1141084	1158521	1231144	1222230	1291040	1227273
pmp001198	487202	634958	605942	489385	506801	399841	461296	410524	417469	466524	479581	343911	408048	421814	322481	273751	263893	288519
Zmgn000447	1444169	1133999	1520876	2694291	2983223	3208262	2980023	4669379	4355974	1273374	1121250	1269993	1735932	1509850	1183092	1589979	1636954	1450004
pme2827	19966959	20549000	20419604	13278383	13335290	14082623	13424248	12754665	12404189	12749613	12014072	12542552	12331164	12927762	12507621	12987605	11702611	12690823
Lmbn005287	892726	872153	1065851	659783	632995	647167	593920	531984	546861	1097389	1081610	1037811	657207	754907	586951	546155	545165	564598
Wafn011571	5484302	5713356	6300593	2317457	2114979	2040343	1972708	1727134	1734343	6954978	5846174	6405157	3992622	4252584	4161762	3410509	3301231	3329067
pmf0526	10707	11408	12112	32158	55069	51078	60968	70400	59110	3564	8333	6064	17449	26577	32737	29246	47415	40513
Hmqp002567	50436	46647	56684	25496	9863	17181	34365	49238	22213	148181	103655	108140	75184	58483	88110	43673	29980	32964
Zmhn003257	459219	416809	470563	458848	453069	460329	363414	283251	339883	365851	222285	326120	270246	276103	265211	300701	238980	234388
Lmhp011562	158858	171856	539344	70920	59486	61106	57605	58303	54496	147477	297825	139242	60173	67651	58468	56700	48980	56296
MWSHC20168	405997	373392	386893	473056	311157	348251	583879	553720	598687	818230	967884	913085	943569	814727	928903	923890	904712	893763
Lmhn002437	405997	373392	386893	473056	311157	348251	583879	553720	598687	818230	967884	913085	943569	814727	928903	923890	904712	893763
MWSmce675	455500	464807	524035	582781	663408	546133	430547	397774	390600	34239	33075	25086	8901	8684	9528	7827	12092	6402
Wcfn008271	20582255	21150511	20828090	13382871	13442810	14034137	13312994	12633890	12381639	12659690	12074943	12423282	12464386	12903155	12595071	12907136	12343645	12414609
mws0918	872607	820519	1000418	862917	1028738	713708	451891	345240	620459	453424	87479	321541	68059	29911	18545	182879	12161	22227
Lmqn006260	240488	327046	289068	297040	383440	488584	515015	618229	528400	7470449	7677325	8228991	3307774	3423487	3579471	1705171	1670266	2074781
Lmbn003970	30854078	33966705	38422124	7072854	5900511	4383423	3670926	2974105	4049608	7875158	7523897	7838102	5093245	5222721	5109985	3994702	3879088	4450881
Lmhn005110	351153	284189	375530	285725	322919	289950	231755	198316	261724	264913	159719	237782	199752	213890	201674	207134	177871	178828
MWSmce455	38449	71329	72568	13945	24439	16872	18263	19889	22502	23209	40081	25042	25177	35642	32617	31287	24774	26012
pme2165	567495	523090	590352	674264	805754	808156	702312	898860	733222	501077	583728	548213	619160	711868	582285	631829	629113	650958
Hmtn001120	20437734	29404996	27598729	25750286	29963651	27045674	23902402	22957802	24343519	2085456	4598623	2177616	2315369	2464336	2490304	2222596	2530271	2657693
Lcsn002137	4750561	4466633	4883313	4165030	3578473	3574720	4306820	3808795	3848633	7900434	8320950	8507855	5303441	6123609	5805565	5003540	4911900	5097317
Lmbn005923	271673	236687	413776	129088	138000	142422	125913	145299	147629	311455	479529	306411	224235	251148	238524	214877	237088	238593
MWSmce692	271673	236687	413776	129088	138000	142422	125913	145299	147629	311455	479529	306411	224235	251148	238524	214877	237088	238593
Wcsn010375	271673	236687	413776	129088	138000	142422	125913	145299	147629	311455	479529	306411	224235	251148	238524	214877	237088	238593
Lmtn004049	112313	119925	127167	56638	45406	39671	41695	31923	35705	94679	94288	87696	101069	97200	95180	60375	65259	58997
pmb2591	2986352	2815367	3577708	2928628	2956637	2975045	3020128	2750327	3093824	9606828	9083362	8331391	3134521	3602521	3979863	2658160	3273505	2998857
Zamn006847	155934	163024	167162	74893	79055	68653	76021	78580	65876	375947	359667	382031	116869	133196	139239	105064	118748	110497
pmb2620	113944	105737	104172	107328	100669	114738	98510	74605	107379	66754	49479	53843	77322	64033	63775	87511	91878	96172
pmf0297	274638	343377	349576	208860	240898	231437	232031	228594	242442	426090	615337	454994	303841	309869	269789	258982	250180	269920
Lcsp013328	448305	442064	489735	305072	313061	294444	273233	298297	287408	208601	218122	206564	145649	168511	162809	127267	125577	123580
Hmyn001360	606486	610187	564419	1450307	1933077	1659398	1663306	1608162	1754021	113002	115042	117753	337167	224210	274451	589982	543277	585865
Hmlp000935	1072305	1282472	1482494	539242	694531	453384	626288	352446	547645	566194	478872	430884	400452	428283	349463	307004	266366	258397
Hmqn003054	1106323	1070603	1189533	281839	268127	224386	206303	180978	186406	461466	387885	400690	249732	271721	256078	258494	244476	225096
mws0341	1730735	1526454	1995018	395881	328948	299902	223083	175633	245075	1041920	1473236	1476084	808331	1016130	1031360	463865	408482	474548
MWS80007	855084	828789	1036184	680428	571889	641764	605729	536534	556775	1119481	1004843	1022362	640317	725612	616979	542926	547462	523353
MWS0205	757041	832750	770515	971414	1141901	1024029	1086435	1000916	1065366	811055	859472	792782	841746	814738	751550	899840	901246	1001399
Zmwp005562	35669	51637	33864	20904	21843	12063	24878	30912	21909	113435	66200	96110	72361	59170	61703	32407	41994	26579
Zmyn004676	5301578	4995428	5050138	2172536	2021613	2203675	1636924	1698807	1836284	4442214	5023680	4563943	4486541	4154296	4319390	3582825	3528212	3688462
Hmjp005906	655260	362564	820251	93086	145360	121167	32460	70383	74015	1243474	1110160	1256245	323460	318476	284817	117690	88738	55537
Qmjp110219	655260	362564	820251	93086	145360	121167	32460	70383	74015	1243474	1110160	1256245	323460	318476	284817	117690	88738	55537
Lmhn002051	2368375	2561700	2715104	2076655	2127484	2055989	2162906	2391804	2344006	3513393	3714002	3819748	3785696	3806688	3774327	3188244	3499985	3419266
Jmgn004021	5800753	6262159	5738471	7958657	8306701	7231059	3922674	4142957	4065907	179851	187923	193705	167498	198765	166347	213454	178629	191756
mws4175	28668	12014	29882	70055	75269	70061	79791	85225	87893	38538	28681	34188	37047	27354	28273	28939	31919	27770
MA10079134	309250	345214	362251	206037	224303	241940	218984	178876	184295	299841	294415	337777	318040	294769	294915	280925	302342	294800
Lskp211287	644905	442007	923653	103424	131947	137676	48948	98050	68637	1073451	1196463	1583426	391859	306728	385741	110467	91527	72230
mws0609	98630	51281	61359	168023	178626	164570	211706	180827	203906	39028	51015	37744	152597	202968	147741	150766	181029	155097
Cmsn002067	66245	59142	87073	56925	79311	114657	89093	123287	99673	281111	347333	322883	344692	411154	341469	452450	329899	312250
pmn001689	1456061	1529613	1510309	355256	281406	305015	336971	268435	274270	1384526	1336198	1378208	784363	787987	758639	407292	413654	429627
Wbtn007603	389228	397000	459863	398896	407497	391328	341266	267314	353902	357692	193600	278814	250655	245822	249931	249654	228007	205508
pme1439	216966	147655	188827	26675	5005	10364	15005	11357	14653	356016	584535	420090	62766	136666	338740	113208	198475	218505
Xmyn008071	484473	437538	502409	450778	482051	454547	340841	330333	358455	366856	216003	304179	279707	284145	273325	286029	258588	246433
pme3705	1099378	1217258	1068820	5913689	6712795	8940752	7452049	8519959	8739052	1538241	1704866	1543872	1273808	1312502	1503246	1302639	1491683	1500395
Zmpn003368	326846	312314	327411	73282	72240	67561	51361	51629	52717	916926	940511	969603	359231	351311	333338	173000	220320	207839
Lmhn004976	456042	413250	520222	419851	464389	390956	329683	311556	363769	358197	222730	304627	298965	284963	257467	262710	243721	255818
Zbfn013528	1932625	2339161	2705276	1540921	1500635	1579614	1397456	1313787	1434716	1969359	2085503	1881162	1710017	1775286	1815643	1559440	1692434	1701960
pme1216	360488	327217	353317	68002	94160	69348	64278	49926	55575	392091	360059	432414	122344	162037	138800	74552	72563	63115
MWSHC2022	396797	400949	432533	438980	498064	488247	569354	552102	525598	352056	344843	311217	326015	305404	271230	383110	391184	383885
Lmbn005369	6059317	5777329	6833688	2505994	2422239	2117088	2006733	1784382	1865005	6786230	6677207	6400570	4280325	4442186	4202751	3389203	3426190	3415640
Lmgn007652	36820372	36876032	40155464	7696503	6805394	5198031	4723638	3626922	4717825	9591020	8609471	9459797	5647954	5873902	6009403	4638312	4205901	5287129
mws0791	148245	152451	164039	147869	142084	123737	71933	85240	94930	41321	53916	53595	56538	46001	35611	58478	57328	20885
Lmbn004685	1704001	1811804	1664648	384635	362053	340674	417149	330225	352650	1684881	1568570	1776726	1158886	967789	942838	510413	529946	525795
Rfmb320	358695	374616	807820	182284	167709	153219	175998	245150	213702	365612	280620	289334	89209	111549	94376	100306	105908	92179
HJKP000649	191086	228853	233023	258394	266737	211479	264754	284282	231016	170870	166832	162359	211490	151686	155427	176801	128958	181762
Wcsn010254	6437006	6199749	9885851	3390801	3161539	3151480	3411834	3286304	3179339	7378292	12074165	7748104	5918084	5338713	5877305	5570151	5216021	5557894
Lmbn007891	2893040	2589775	2836699	1847138	1899842	1879350	1608467	1222356	1428416	1436614	1463594	1276327	1153152	1172493	1193795	1004959	984543	980726
Wbkp008219	677642	581416	856454	359613	323246	284377	229170	231793	287324	1556439	1463675	1359331	893228	1017839	1018574	465808	390508	404768
MWSHY0017	147381	159688	151708	68456	77177	69548	71743	61376	75333	106674	87240	96193	69388	75731	70208	63482	48294	43131
MWSmce682	428344	131020	329562	126552	165345	154538	164773	155403	169872	352803	366913	374936	258094	319632	305461	323099	376033	360314
Wbkn006848	3646775	3867222	3437542	2894796	5090069	3577091	4072807	3250853	3235275	888576	852046	814241	805279	520696	731942	584196	767366	833424
Rfmb087	999451	924030	1017120	149935	190557	171501	130281	91174	139056	778442	734657	749315	411109	408473	382603	245501	255603	250298
Zmyn000453	18289996	18384251	18790656	24015260	22386957	23645088	22840733	22766974	23377090	16317639	15582004	17192542	20041642	20789806	21892361	20612436	21785792	20961926
pmb2804	905970	850389	923041	166635	194510	181432	141280	134676	158199	513319	778376	518348	444556	424249	422274	239763	230077	251138
Lmyn007883	362456	367551	395950	297091	268948	276320	261560	269213	275875	350662	311021	310903	265763	259622	272397	241142	250589	254923
mws0913	6196629	7410026	7019125	4604957	7378266	4732214	5971877	4498586	5142930	1240127	1274442	1009794	1265322	1237498	1229554	1243818	1339197	1411178
MW0015479	86841	111899	108781	82647	46301	66122	61201	48969	90410	107404	73288	105111	111812	98604	92984	78733	92912	96290
Lmtn002796	5390305	5946170	6408479	6139371	6788266	7318317	611315	3729429	4142540	184052	156805	209276	203791	224223	181917	182935	240408	56685
pmn001637	174189	163564	204717	127994	159772	126241	128744	100597	105364	22343	7129	23263	33215	18704	23720	28554	14244	15146
pmn001691	1188794	1122450	1229453	184803	159173	160841	145881	130560	125233	505521	502977	486677	168001	192804	195129	146876	146049	147783
Lakn002786	299986	296499	270110	284956	266170	301323	259700	237617	233121	146725	119674	143498	142803	126158	106640	123368	117395	106249
Zmzn000078	461527	72699	345550	420856	452627	403250	627075	814008	752669	56841	19582	36874	291833	232991	201382	321722	531042	303110
Zahp013728	141381	143909	158442	119764	121206	127822	98497	122100	122433	124852	161481	127834	131749	113887	124021	126408	118266	120739
mws0262	110978	111680	131976	198836	249283	201575	209186	164875	192814	335112	503708	319263	269208	336474	300312	336095	292276	323876
Lasp006294	1998323	1545710	2299501	2561690	2768181	2202485	1714211	1326705	2298309	337950	148149	288678	59488	18388	12632	168516	10005	8340
Ylyn011610	38806	30963	16739	48754	47946	46938	95342	105885	80212	38096	38495	26698	50739	53470	33700	29294	46580	39443
mws0028	2916223	3187174	2492666	130065	1299949	1485496	999223	1141558	1120082	4395617	5205409	4378649	3040567	3378256	3570741	1856083	1922098	1869838
Lcsn003955	3756657	4094880	4585643	2180126	2264524	2352838	1507259	1724476	1893801	621743	590092	596256	822331	791874	718270	605941	607694	590577
Lcgn000234	199149	217924	167452	296141	265964	247736	264708	251099	264049	181227	179708	178433	208437	246035	208852	227737	248242	242119
MW0139627	2988913	2884554	3100876	3851261	3807449	643797	3442891	2543178	3470150	113133	129523	131596	198358	116734	145388	191118	202848	203868
pmn001648	5878	10755	9551	11670	4080	5988	10257	21502	9078	177470	125380	131645	81474	89776	80412	44629	60202	55020
Zadn009075	1736918	1782835	1736763	386007	336489	314533	403737	339261	350482	1672638	1555496	1868170	991927	951392	971975	517657	526448	463446
Hmcp009963	81738	60974	59165	210909	195144	199702	174709	217796	201779	32381	39852	40829	99979	100670	89234	99973	150165	116186
Lakn003296	959868	999183	1149902	975834	839169	821070	783288	820996	738699	1203001	1167047	1354045	805568	1069236	887070	803536	771009	682467
Hmgn001653	33561778	35013207	39339329	24364922	25512689	26095356	18978355	16887973	18238895	23597302	21139101	23818410	18127374	16941324	16899633	14436036	14125055	14333171
Lmqn004838	114693	193201	181932	72929	111749	121782	110557	102142	90937	797048	1118425	1149332	833727	705005	659896	592332	598327	549680
pme3034	157961	159395	165386	141935	139919	139676	147129	130447	155011	192683	182902	184049	201929	155093	195232	195864	161286	183327
Wbtn002952	136592	155079	120376	340492	365995	369509	338733	353089	340341	26728	25663	43152	63812	56695	62707	146266	122781	115972
mws1164	844274	760547	773159	1011862	1033772	999485	1117918	1283179	1126009	962717	940634	1039501	1258169	1250782	1468083	1408245	1527707	1609875
MWSmce576	844274	760547	773159	1011862	1033772	999485	1117918	1283179	1126009	962717	940634	1039501	1258169	1250782	1468083	1408245	1527707	1609875
Lmfp009701	147483	170134	515326	70467	54307	54582	50502	56527	50608	139767	279764	129840	69396	65105	62873	57432	51533	60871
pmn001694	19817850	20004490	22692794	4121131	3420668	2585679	2312145	1923228	2302628	5233351	4622545	4734993	2737164	3057304	2804698	2369339	2241093	2698406
Lmjn013497	691428	682243	731587	431812	459934	453496	424981	378521	376727	762950	784201	784921	732604	675320	680408	617819	562922	575305
mws0102	945992	943936	1166025	465240	499653	574108	499406	379900	450683	764170	703419	685792	563921	573849	574111	448303	468805	416427
pmb2826	643584	720922	796319	854666	887750	918584	780736	795686	930995	602859	538151	591935	817010	776681	723401	760283	778031	920863
Lmbn001467	343737	387461	377915	377673	404512	388297	381367	361068	395962	346464	323443	337881	244742	268315	285275	255707	233550	244019
Lmbn004240	1852262	1838348	1815775	604473	572206	583047	632294	555322	604707	1883408	1881534	2171258	1420888	1525501	1638103	1209006	1144014	1147877
pme1730	194409	198040	181934	256175	262221	245019	252910	265973	257943	167070	168715	180713	201502	189321	210756	199606	225593	225774
Lmmn003663	526902	458686	433154	561944	533264	553113	546757	540272	548148	358895	334116	313381	359233	349649	377638	298296	334471	369172
MWSmce676	163681	162806	170371	177760	182099	189243	187103	206611	197310	446191	454066	439187	349120	351475	367845	400964	422953	436888
mws0371	13357	13751	17224	13358	11228	10135	13285	12128	9453	16685	32650	19290	10435	7478	10890	9683	9304	9589
MW0153947	2954272	3693838	3641280	3694093	3606957	3843290	2472784	2799707	3150987	1065612	1133662	1098919	1654377	1227673	1245212	1453029	1251021	1110059
pme0281	1372691	1641970	1600472	816199	873654	796189	889486	811954	868108	1168704	1148400	1296633	903472	928070	742381	839702	885163	789862
Wcsn011122	18230746	22660823	24471197	19892739	20240491	18167276	20641347	16662674	18545145	22839259	30710057	21510195	23062214	20872461	22266433	21068557	23324930	20583608
WaYn010298	208236	216148	213633	22893	21020	18648	23530	20879	26207	349345	328824	387656	80328	112553	96959	54090	50734	42666
pme2960	225179	234690	228483	115157	142502	112407	110469	85031	127166	156200	131698	123140	113500	121531	113745	97354	88005	72625
Wbmp003752	13803750	28818050	6802927	3363286	2410229	1625094	4332451	3294966	3829796	24193	91768	100040	39135	48241	13521	177384	29871	101790
mws0639	872439	722949	921173	1030628	832883	711527	1384741	1358545	1414368	2151167	2396669	2109557	2455177	1839732	2358271	2177563	2403821	2477737
mws0983	83711	81029	97609	52496	48704	47937	43071	42787	44429	50709	55988	55007	30925	38000	35976	27377	26968	26394
Lmsn003297	268271	239830	270222	326830	369750	453384	537685	237583	201779	12856	27989	20187	22481	46680	15153	18002	28496	10560
pmb2855	171442	146615	179461	142883	151472	151483	155230	161874	159407	389899	271270	432867	260723	291781	312955	332292	247996	249932
mws0425	1592814	1524611	1997763	3055718	3224638	2674013	2785395	3075394	2917711	686792	759644	732109	1904385	2834239	2919720	2550031	2162507	2847397
pme3967	1222558	1477300	1851504	957363	889232	879361	769239	640363	793787	1032151	1205259	1106051	971877	946156	951624	778267	835071	768597
WaYn002595	100991	104060	116018	110304	116328	133248	115664	83082	114988	89650	64918	87494	64914	71713	70213	63080	90098	71327
Lmyn012331	12016672	11692642	17658336	8349459	6827450	7723930	8359099	6654629	8217981	13171552	20980152	11056392	7614309	7516511	7999262	7369227	6876554	6961401
Zdhn005610	267732	298811	321930	112497	123468	106595	134016	87341	109258	44264	38941	52728	34593	26270	21857	18821	19534	19349
Wbmp002299	2534185	2072363	2710338	1763720	2407261	2028385	1409538	1328182	1874120	9418	3691	1978	1825	9889	3190	6718	4814	862
mws0906	1475270	1463651	1306933	1691119	1696456	1528323	1152648	1136717	1178181	579095	574771	592099	405951	400255	348222	564949	438360	428766
Wcsn009756	685728	600068	760626	506544	431756	450669	402968	399594	389976	743930	786439	716660	679002	782418	579848	516612	619211	502676
Zmhn002980	570616	585180	3887685	448371	548373	467831	444183	382019	442780	159795	284613	164967	180192	153203	155160	130049	166573	167844
MWSmce165	939065	866685	898488	504313	528775	545647	518802	483507	564736	1658685	1689450	1581229	1458103	1386984	1244820	1137132	1215368	1123680
Zbqn006094	32186	23398	45365	41023	26524	37795	43648	42396	29282	540104	709209	701816	237170	229909	211235	273377	119234	137590
Wbkn002252	110438	98822	94399	115805	120458	120589	105573	54105	85078	35393	17250	32937	33336	22160	36057	47210	21657	40973
mws0924	1761003	1689484	1629365	1750319	1684970	1655739	1634224	1592711	1612250	1990605	2272120	1954957	1907056	1906003	1937838	1896295	1977120	1848558
Lmmn005092	1020206	725330	802437	974845	803821	889809	932008	1362188	968108	1279776	1277935	1307655	1225251	938383	1049997	1121796	1249311	1186345
Lmhp011388	158033	162124	529059	59001	55661	55906	57055	53241	49901	138022	317155	147731	63114	70635	59314	53145	55623	58409
Wcdp010162	158033	162124	529059	59001	55661	55906	57055	53241	49901	138022	317155	147731	63114	70635	59314	53145	55623	58409
HJN016	256096	232958	381578	125234	92299	133032	137708	95866	65819	274141	202968	201797	102442	187303	102384	54186	44521	93024
Rfmb091	4537539	4734676	5888044	1954915	1843824	1654261	1623132	1301087	1450196	5538912	5196157	4914052	3552529	3724105	3568957	2436025	2607692	2643127
MWS1983	1148533	1212671	1050071	1793833	2063578	1898729	2021776	1786230	1879330	1563916	1483366	1446881	2777963	2455636	2535487	2986697	2146325	2744254
MW0014506	2537787	2584145	2475461	1192519	1125682	1185927	1132231	845956	1012837	2516388	4245840	2491598	2016636	3179262	3078465	1721453	2583126	1925115
mws0024	29410	32555	31591	33313	33677	52978	27210	38442	54719	47229	44840	48012	49027	39179	62923	40122	62548	58105
MWS1900	179950	198978	180314	138446	139153	132258	144015	133925	144356	250874	293326	281839	148220	190779	157396	149743	156953	149497
pmb2799	101430	120473	146586	52153	47538	52931	55096	49899	57769	138603	357105	130199	91610	91593	94632	61574	62643	62234
Wafp002988	591707	717101	643630	991792	886907	853810	567748	487189	540543	123393	156244	113203	112731	276940	98377	92256	109898	96770
Wbmp010544	762163	787331	1087845	458853	391769	326636	270446	289430	309879	1667401	1933705	1642564	1100989	1085266	1042749	571535	483590	481285
Lmzn001875	13870	14480	6991	16217	16319	20496	27867	56685	55015	11670	23823	30696	42678	44247	43711	31844	33456	30777
mws0237	6027646	6694705	5883942	4485951	3600343	3963755	4459209	3960329	3785563	11252463	12035645	12406902	4946724	6785163	4799039	4506220	5102221	4522910
Lcyn000106	170727	131009	126174	113797	94463	75859	88607	114333	78807	116538	124533	115545	99299	101468	88835	102302	95008	112700
Zmhn003269	29203	30737	28153	30730	36529	30471	26093	19725	62502	5942	5797	9167	3331	7748	8588	12861	6204	15013
pmd0136	223702	171321	207505	146632	127153	114654	159782	142328	169546	117494	120899	121848	102524	98910	93907	87518	96156	95139
Lmrn002746	153296	133107	153949	61838	81598	95845	91589	64588	79402	320633	343760	345805	276125	226880	225647	185195	194515	197546
Wbtn008012	460536	421577	491014	427859	492525	440289	349486	312035	340512	377131	225886	272288	294272	282102	273728	272305	259692	223831
Lcsn000415	603143	505134	499779	594666	705165	547456	644769	638524	590777	951334	1043837	1042177	705531	744489	742782	735907	817436	851317
Hmgp003641	23310	28265	30044	43166	41760	55464	42435	12403	18032	7561	5281	5760	6122	10836	1646	6481	5005	5639
MWSmce583	513687	421869	435792	511907	448316	439962	472062	520778	527621	545879	584178	513148	527154	611339	599097	654185	555228	517801
Lmhn003074	544529	707169	565679	1243745	1195000	542707	376358	433938	428776	3427466	4371148	5047918	739744	848546	1030612	594547	764830	716806
Lhyp111011	687741	917541	914484	734237	1116413	1302898	1217886	1092402	986734	3133167	2683682	2802823	3040121	3002136	3602389	3499381	3415207	3747142
pmn001716	5590470	18112930	6545197	5606548	6768934	5382937	5783608	4613277	4664755	1463146	1053506	1146071	1413291	961159	1336660	1193209	1306299	1569283
MWSHY0123	3127583	3838594	4119563	2793927	3861975	2533559	1837539	1358019	2586180	1122653	345534	1038965	244185	177298	196338	1019734	108544	101222
Wasn006047	50636	59222	64289	22708	25801	24462	26409	34218	34665	80113	99547	72446	38292	35651	36076	36078	42693	33450
Wcdp007645	121985	107567	106536	35342	45052	45611	18267	23550	20700	28411	26879	24807	20365	23697	17703	16582	14333	17754
Lmhn003240	611407	535632	562876	721909	729429	705833	662855	614082	637873	324368	284933	337895	277789	284342	299238	350951	389967	402611
WaYn002948	138553	150360	144196	161575	208840	173578	133863	119313	133113	19691	22757	11747	20128	11923	21122	13273	15709	12289
Hmcn000192	3859372	3255362	3571839	4700841	4949191	4635907	3774387	4300907	4661212	3590150	3459804	3610667	2581343	2414662	2249942	2266546	2336711	2637099
Zmzn003953	3806896	4063259	3826131	3385890	3154432	3188203	2727357	2664853	3224040	4660983	11093163	8206575	3399184	2962808	3081060	2493087	2619069	3025848
Smsn005712	67209	72707	116885	43876	32997	52145	38564	42347	34567	438495	463587	466986	406758	367981	355204	336294	382090	344767
MW0012175	110626	126448	128058	86355	106999	98270	51270	49981	47008	28281	28391	24384	23523	25497	21769	22304	18063	17959
Lmbn009444	237497	285386	313482	189584	198959	213482	197272	193242	204473	377536	520932	388954	236126	263351	225304	221676	216013	214332
MA10074217	37731	39802	31682	20145	28720	25046	32440	23797	41526	113697	128546	97304	55030	56086	63194	31594	38569	27912
mws0250	1178937	1216945	1224618	1274176	1451032	1061266	1480115	1448606	1270084	997999	1097761	870667	997616	978633	853386	1009225	831117	961465
Cmdn000784	10232	7825	1997762	14013	23024	9625	16570	5719	14898	29001	4899682	59998	17744	14421	25146	7812	7220	12850
Hmln008119	17332	14228	18383	14325	10446	10855	9780	7164	8460	27098	24682	27681	15196	14510	15493	10838	11890	10253
Lmzn001894	146739	180245	147908	255235	120445	91638	112575	188484	91192	47558	41341	59468	39585	41995	75025	45307	65150	46439
pme1975	610341	381552	433293	329264	326935	457793	354330	368343	354403	955083	717968	815821	380810	523540	359512	435254	508210	242640
Lmyn007622	341799	302997	352144	242152	224136	252798	236869	232485	283100	341374	347352	295942	207433	220550	210026	161959	182531	158071
Ymjm000152	228316	278069	222220	309000	452685	362094	238508	230639	237212	11470	18178	18417	3200	3546	1015	4193	7821	3819
Qmjp110218	61466	91905	77688	40226	33638	37800	22355	13624	39568	32362	12664	40427	4882	6525	5762	2690	4304	3886
Cmbn007148	678684	670800	662362	512415	407339	421172	576358	481678	654587	2084676	1698561	1961159	2231385	2006423	1858365	2049773	2301250	2357761
pmb3142	4803985	4779199	4999206	7173229	8301054	7911549	7068380	4958612	7533199	1830805	1372493	1413398	1547878	1241951	1459850	1556208	1487648	1871027
Wcsn010287	6668038	6951701	8774574	4447813	3916578	4227671	4312399	4141698	3649828	7564765	13799621	7271415	6151773	7548910	7335549	5782342	6231679	6132526
Zmtn001624	313984	253530	335403	266967	253922	253098	274660	254918	244313	588389	564362	568984	621640	542207	577608	469241	493948	515269
Wbmn011269	11579130	10324205	11754911	4627473	4741653	4406270	3608098	3112634	3528106	9984179	9046603	10375855	6812583	6954242	6671284	6068132	5206512	5074079
Zbn006783	27970	6511	20403	21313	19245	11599	28817	23780	14727	187411	203874	252938	85409	101069	88589	52070	47554	50395
pmb0530	104742	138644	124944	172961	187081	117543	152746	132300	136926	67309	58892	72886	87495	113714	74707	59215	100773	101094
mws0863	81190	102391	91281	40761	49889	61800	47020	62319	53288	63636	114209	90351	79852	83796	63971	79095	77019	69193
Wcsn010224	6916243	6570703	10909258	3205665	3315300	3318574	3589936	3610755	3531055	8424405	11196977	8114178	5533312	5826715	5012608	5518782	6122071	4991012
HJN079	48313	88585	78171	75620	61509	72837	64050	67104	60632	160665	145955	145629	160221	175794	159522	137375	158382	140653
mws0856	210797	255147	286336	347775	322556	454109	401809	463898	420825	884636	878457	975783	1557385	1191550	1170762	1811194	1453853	1434242
Zmhn001793	732161	913177	826898	879226	744323	793383	632244	750108	740286	1167414	1044219	1177978	742518	832830	886009	811536	792431	723287
Lmsn002288	91710	110647	73047	283363	247606	283879	228193	236559	243196	8428	10014	11168	10988	18092	14848	34874	33764	35826
pme0321	286193	194313	240744	92481	99130	90191	1588	62129	65098	4102	14368	10781	3345	11381	8143	3312	4153	3479
Lazp003665	118390	58601	106710	2917930	2929840	3144345	3352340	4506890	3574310	36675	40475	50969	168440	328715	176780	1716960	1481000	1587135
Hmln000297	808068	787137	755923	996068	1012230	988156	1098301	1099759	1094645	894777	901928	1041686	1248723	1149360	1176901	1259325	1387255	1437190
pme1086	2836225	2570922	2570345	3721103	4005485	5190399	4060889	4109526	4665560	2444995	2325382	2620371	3609747	3698206	2911352	4289128	3797039	3683012
pmn001573	78455	105608	79345	104107	136773	127621	138655	154924	99578	1160264	1113728	1206492	1008033	1004166	1081372	1103774	1060887	1272031
mws0367	7384970	6376074	10248578	3706582	3361432	3829361	3349019	3594625	3322536	7531696	12824323	7923822	6414610	6097489	6219724	5319543	5592730	5354747
Zbnn005416	66955	45773	60957	68883	58951	80632	101652	114870	123575	206478	220185	268811	273113	242123	255657	233791	258744	220956
HX1349	13639	21791	25851	15921	10857	12366	11660	9034	9682	17219	12776	13574	18182	15411	10405	13198	8340	10774
pme3514	274888	179844	176775	341617	262681	527358	321139	621400	355048	7072759	5280255	5433987	2193976	2384094	3705001	1982491	1044393	2158776
Wbtn006715	274888	179844	176775	341617	262681	527358	321139	621400	355048	7072759	5280255	5433987	2193976	2384094	3705001	1982491	1044393	2158776
Zmhn002334	259310	343755	296980	1437618	1465141	1733227	1410304	1310722	1615849	248146	117333	218505	1344655	450385	367517	957173	2500095	967745
pmb2922	220656	211301	262182	13058239	14973633	16089092	18931170	29423383	24443523	37179	36586	46218	6509931	4319801	4439976	8150087	9507766	8859937
MW0014259	268103	266872	292841	103597	104377	100099	80927	68678	76327	193704	186746	171172	134885	135106	117404	98833	97423	116791
MW0132145	159159	210079	209769	191222	347314	215280	257231	239386	209216	1352583	1216651	1500739	1621109	1349408	1436788	1518745	1537824	1535151
pmb4486	8283	12132	10238	6053	10621	8694	8647	8047	10231	48330	57045	39528	8473	15702	12962	6266	6482	5015
Wcdn001824	28005058	30353618	31082310	32238514	36219117	34104640	25213522	24793992	26040223	2805606	3415881	3116904	3374252	3841391	3339956	3770961	3072194	2719684
Wasn000410	20780328	17044036	18489231	23690567	27482148	24215585	26692676	31250801	24611992	10549843	11643240	8128226	10727249	11872956	12054326	20910811	18959796	19874481
Zmyn000155	12088288	11949730	11159134	19036410	19895694	17512631	17212278	18583334	17844242	12478332	12474772	14087651	12568500	13673611	13615090	13086730	13310777	14504904
Lmhp009890	10045	10741	15358	8637	7109	5826	6833	5801	9349	13497	5828	14065	4807	6884	5677	5646	6326	7807
Hahp000801	802159	717608	801647	932309	1022087	888903	901331	934685	868031	714301	668722	660315	876074	955296	809212	869860	704690	692308
Lmdn003756	220651	200322	190635	161894	152684	112432	108831	151921	123282	235638	251858	287690	309050	368499	193129	190425	232258	215265
mws1189	1459540	1636425	1326651	6416974	8853045	9871876	9406586	9686598	8280650	2203658	2145281	2277482	1518729	1893088	1583188	1598999	2100768	1488431
mws0275	11619941	9944824	11415973	10392631	13312216	9660371	9837929	13484758	11329027	14590164	17419921	14650847	15583950	18222632	16995849	17600562	13580800	12739296
mws0597	262383	217621	238665	166257	163314	119946	134629	152111	154450	238277	276879	279614	196347	220548	264042	197822	213850	188506
Lmgp000796	575253	592875	708179	729510	633094	644358	822520	963143	855403	319745	298757	245483	382007	359446	374424	332715	233376	306164
Zbrn008158	74055	51394	102329	25922	47536	28381	38892	20490	29540	24290	18031	20569	18135	12345	17454	14159	11959	12192
Zmdn006903	157690	184706	190049	141180	192591	111329	96214	64882	125771	61982	22843	50926	13303	10835	10543	51987	6276	5934
Wcfp001236	502873	564993	504242	507113	462069	450408	467676	408961	474679	382544	338887	401108	466778	491450	445795	425235	399029	420567
Zmdn006929	363212	374863	367565	120155	168108	141155	511818	410104	989923	183074	169040	232038	120726	146667	131439	60056	51962	46253
MW0108905	632941	328714	745531	101762	125581	116686	44262	77192	80165	1035768	1118884	1178988	347111	302575	354403	91161	87805	68203
MWS4471	168376	186060	182943	231240	216382	243659	247547	236281	298796	189886	160153	182851	172891	173217	169178	174352	217961	166057
pmb2789	97082	100288	103807	38129	31545	34774	35568	43326	28214	366912	403185	386034	68972	83267	81451	48045	48529	46519
Hmhn003518	1256542	1301295	1265415	14095162	13822110	11262292	11203003	14503406	14867648	904822	875632	816552	5354818	4511997	4410323	11177034	11580155	10927478
Lmsn003318	1256542	1301295	1265415	14095162	13822110	11262292	11203003	14503406	14867648	904822	875632	816552	5354818	4511997	4410323	11177034	11580155	10927478
MW0105002	20907598	23140994	23046068	23700557	22339238	24029201	27857760	27567724	27077172	19155142	18255646	19164472	18713507	19001546	16887847	17154584	18417334	19403315
pmb2221	63353	46898	49598	34163	47717	26006	31108	30402	28431	28864	34001	31759	39754	29237	24761	28346	25498	31569
Lmyn006922	172289	127701	141629	68231	82201	56406	46372	41791	75472	45628	16869	29340	5624	1335	9413	27523	6910	3682
Lmmn002164	100368	101701	94039	94399	101447	86409	105015	72478	92959	129283	116627	120819	140090	116870	119843	115048	108133	109995
Qagp006800	334035	298490	489767	133874	136227	182178	190022	101756	61892	304603	261945	216846	125332	237423	117949	62528	57856	118627
Ladn001231	288415	238609	289971	247058	244348	253767	234924	228424	235162	240522	263577	230175	250285	230430	234006	228062	225025	206089
Zbsn004974	18775	11925	20359	35010	33980	23234	15269	28340	6670	83018	73561	101073	43276	44432	37718	30747	24559	58350
MWSmce083	126150	121366	104977	118405	140960	129365	93939	97868	127510	79375	63196	77507	97379	78896	86201	100071	111621	131469
Wbmn008502	34247	39973	35599	33134	25049	26984	40433	27418	38242	38358	40215	43538	46346	48970	42417	35460	45794	41721
pmf0314	65038	55678	66397	75026	65181	83685	92649	75713	86086	71112	73544	82165	81383	87053	82294	79533	93531	82697
MW0108426	705054	632518	739255	1438905	737137	621823	686655	369153	459811	58350	60020	33407	9459	19193	33400	36675	27750	31510
mws0470	28658550	33684941	28946165	29448043	30121608	27120720	28269968	27279581	29541502	64878865	64946112	61084288	57271055	56826926	62219608	47620137	48798666	47985387
MWS3046	1480296	1552953	1520868	175372	169163	173175	176649	176823	196149	7421178	7881800	8475509	1247446	1756963	1696532	1186466	1382163	1035181
MW0062170	51569862	49106000	53412174	53273543	55046036	57798506	47835633	45889717	45063896	21432244	21526376	20536729	16434992	16908926	14915888	18073862	20340621	18723276
Hahn000897	757186	698140	669913	867189	864521	892915	848509	759351	777617	560733	577474	559791	434288	444007	453661	439193	485248	443017
mws0126	164661	183057	206529	116750	129502	116118	115572	118323	126729	423023	274760	254715	154011	151852	139899	268129	137245	145838
mws0976	678179	632036	719518	341478	341562	351774	282170	264652	275114	705976	928110	1013996	457419	618569	555329	422497	328373	309162
Lmmn001643	1522837	1597650	1529449	301990	59235	307000	69244	72166	111685	1881833	1960060	4269745	720995	733716	850957	606878	677033	549322
mws1417	2046955	2109908	2481748	1001462	1087254	1154307	943327	779334	965129	1420880	1550410	1371430	1116821	1141145	1165949	967942	889681	802356
MWSmce467	2050	2117	887	7792	9564	8464	8748	12455	7747	9	9	9	5123	6336	3344	4900	7925	7790
Lmqn000351	168916	122952	123386	148366	118102	157515	131018	148617	129736	230158	237526	152239	172097	196675	222718	185772	189488	183680
Lmxn006423	21716	18915	18978	45735	50563	41347	55768	50277	57037	15081	15886	15739	47852	46754	40544	42793	52999	37281
Lmnn002886	851429	1045596	1125753	783844	2608685	1253411	1198869	1608323	1261580	5992208	6234489	7660065	6179935	6400469	6354263	6703456	5946033	6008190
mws0058	320691	292692	284601	298834	276152	261773	238890	185066	213228	231834	119804	165785	174511	144224	176073	177144	142387	161175
MW0139811	1853916	2120174	1856352	1560103	629462	859243	359364	433715	735712	2461547	944438	2901815	501104	416497	369954	527238	175741	280189
Zmhp006502	42769	37534	35953	55575	47081	37528	24073	27432	40126	13621	7077	8720	12601	14977	11079	17184	11205	10753
mws0344	10911931	10217515	9861827	2305673	2282814	2337982	2344829	2198362	2519050	6770312	15713751	6446880	5235187	4971735	5185075	4382075	4749517	4287980
MW0114174	10911931	10217515	9861827	2305673	2282814	2337982	2344829	2198362	2519050	6770312	15713751	6446880	5235187	4971735	5185075	4382075	4749517	4287980
Zbqn002253	5152801	4772393	4621472	4686842	3975497	4273386	4321774	4034386	4515697	5292568	5665400	5626518	4521099	5461368	5083706	5160850	5038680	4855594
Wcdp006247	583258	553300	656613	348306	364987	354465	321187	320038	409437	454406	359258	405812	370459	364619	314960	363331	325828	360039
pmf0348	825841	936389	861903	601629	594224	620863	694575	615448	648354	1734721	2020011	1716572	706351	1053512	866461	691335	883024	634079
Wmhn008845	91221	116106	113780	67615	129136	64344	31105	29135	96393	71384	56375	162617	27330	44530	29964	25516	8196	9761
MWS2040	1915369	1644073	1931642	577756	684096	771799	652352	704985	689013	1037659	1123293	1168521	528352	727625	562401	563249	552370	443945
Zajp007311	3764	6264	2449	15266	11941	17226	16247	14217	7996	3708	832	5828	8026	9845	6294	8173	10300	6252
HJN051	172625	274227	274980	359450	423275	771404	234582	374152	656515	903573	898036	619103	833084	2617170	750426	593232	792000	665302
MW0112082	7885760	9392582	8685381	8944056	9773564	8103993	11513601	10927109	9063625	7011938	8024850	6176681	7905224	7438492	6649560	7453719	6220327	7547922
pmp001253	327752	251110	403032	133245	123341	172217	163176	106265	70640	291989	202471	185406	113642	198990	110320	55858	37340	109674
Cmzn004594	4943282	5461921	5417630	6816229	7422312	5582116	2868736	3533917	3362981	198340	157443	179717	117497	137643	162706	152064	122771	140596
MW0005983	5015685	4002071	4787393	4288909	4448876	4337518	3483943	3137006	3259420	8983257	7990410	8639182	8593295	9445878	7917246	8104329	8257737	8006782
Zmzn002575	508144	429825	548386	436679	345773	396515	416154	409410	420476	708038	728377	665877	600156	657618	646527	543894	565133	439587
Lmtn002565	459545	451928	444580	500852	501347	419683	462801	424705	568540	362923	295504	288348	324431	314444	304029	315832	346412	308518
MW0153739	256741	316812	283709	169762	150082	123369	158620	141557	158858	717438	729568	808828	612099	596759	488658	222206	261750	214253
Zbdn007423	78268	89569	76523	80477	87695	78892	82789	75504	92355	48420	52819	45001	63097	57815	56462	67716	79928	76663
mws0847	39118	68557	52802	51349	69956	47081	73274	72469	80660	53568	45598	36385	45333	43002	34387	41780	46928	48662
Lmbn005662	97428	90422	136731	40376	37091	30184	40636	31598	33274	217622	702225	241013	94265	114861	141353	71427	57381	65201
Lmbn005443	76597	56987	161298	17675	16041	16881	18368	12489	17284	94230	373189	109353	43858	50294	38719	32012	35402	35892
Lmyn000160	2391321	2390136	2359813	2014715	2352175	1971055	2191364	2411291	2331972	3321326	3744788	3907555	2363403	2781139	2666311	2852837	2627985	2911082
Wbtn006810	42879	68261	64345	43454	19286	24812	34853	33277	46706	207997	257741	223378	240086	200634	200936	151694	148506	150468
Hmln003169	431477	429220	394019	100972	98805	99923	70524	56916	67084	146490	104151	106589	75811	82875	61678	70424	69300	103941
Lmfn003035	582255	633669	709579	1884538	4302375	2121780	1937788	2852077	2857849	243080	223208	222107	1200146	1134065	1151071	1231721	897410	997816
pme0274	2796616	3774167	3857889	2707951	2981438	2314669	2605554	2409406	2467278	2409709	2641349	2104084	2189414	2507381	2067282	1682698	1339178	1617525
Zmhn002236	30251	22977	36763	34455	33295	37909	32917	24125	38349	71186	55145	71280	55765	56939	51853	68925	79771	56540
Xmmn002939	874848	1048296	956343	1178119	1144675	1148010	768897	834892	799351	270673	278790	253998	210492	189022	164170	192465	187104	186691
Hmtn001302	1804579	2003712	1623184	4524227	5436874	4982167	4995105	4845313	4776959	362374	312380	321103	1010116	821075	820735	1789323	1760559	1597235
Labp006185	1746382	1557168	2147340	2660713	2443619	2112199	1542959	1221771	2332408	292703	114725	317544	70815	11027	19682	181568	5467	11606
Hmqn004825	227747	200772	234011	64038	84527	84198	49586	74922	73528	205905	410132	207938	131659	140340	145062	112738	124671	116370
mws2104	1219253	1124568	1023544	5527210	6002830	6450769	9250166	7418043	7934639	1643618	1897658	1771513	1273530	1328897	1484605	1492978	1434288	1452873
zjbp120812	4426190	4401557	4289955	4547547	4085109	4295293	3798663	4275681	4122003	3735568	3652854	4149481	3685329	4048766	4183394	3663537	3499659	3313059
Yyyn008289	107324	87345	185739	95061	109528	85149	59813	44530	68809	36898	7431	23903	7183	4497	11041	20021	13946	4803
Zmyn004548	26955	23990	21861	3921	5774	6749	4541	4371	2557	62181	61379	55515	26685	28190	31376	19228	23838	20041
Zmtn001464	84538	63834	90537	66561	49455	62951	53098	86029	61794	258806	408359	330346	341781	353947	360247	340287	335510	368940
Hmmn001882	160873	208471	195515	32200	23639	30742	36694	35305	34315	139866	134024	148919	35095	36843	40406	30493	30954	21683
MW0131236	11894132	11226492	12709050	5817765	5563162	5250218	4485090	4366043	3694067	23007951	21946755	21120033	16675240	16804301	15167955	13889568	14232462	14686014
mws0885	529945	674080	771718	326015	315466	294836	226769	201688	197364	378197	506682	524439	284788	358560	326571	273723	232552	243817
MWStz038	495064	492503	715504	239102	168468	267234	293415	183962	108033	488880	365190	323989	157365	313534	180445	96253	86955	163698
Lmsp010763	39761	51229	364559	35779	29985	33726	33284	34303	32823	63474	398252	61243	34324	37941	37755	35932	33397	37451
Zblp002068	7423685	8290158	9013914	7881553	7963608	8130312	5909324	4044069	4448533	4152	12012	7132	4632	5005	20937	7410	11644	5074
pme1002	43605	62189	58692	37934	49957	38330	59838	52675	61308	113458	92437	75881	67839	70657	46623	49130	34072	49112
pme0048	20645	16325	18739	15365	23510	25448	20286	21607	23047	20166	29533	28809	21112	27829	30707	29535	31689	32558
Wasn003197	246767	240419	250007	285794	253906	239569	284577	261525	281872	251680	226194	233612	226062	214174	192737	225341	185539	220025
mws1708	20265	21589	21106	23207	23190	24953	22253	18957	20386	8770	12743	12408	15382	15497	13509	12544	17932	15969
Lmmn006706	249086	252236	256572	86531	80542	82079	79874	80583	78962	131918	132246	125827	75366	79298	80681	54905	79752	57456
MW0131753	4396	3528	11670	7033	4849	3516	3969	9662	9217	30765	50071	46097	41457	43135	61164	40997	48648	40494
ZbWn001819	547089	442030	559962	126360	93605	110785	98158	131748	113579	449746	439108	439345	129327	136250	123299	125539	119006	110233
pme1173	124348	118033	144487	63287	59693	73191	53755	49257	71571	253871	318631	251155	321542	317711	303095	223744	256403	178853
pme3096	1036714	1116287	997203	1043843	1019044	926160	1041579	980596	984199	2266584	2275927	2236133	2030883	1837302	2102282	1716190	1638788	1680502
Zmhn001358	1774221	1849744	1643773	4324942	4605411	5079335	4598772	5068994	4810178	343323	388649	373827	1021314	836064	786519	1542282	1680942	1697594
Zmhn001883	1254447	1295314	1257210	2507363	2383519	2556254	3097669	2607170	3049138	795294	787535	754899	1672043	1432528	1288936	2512558	2653729	2216272
MWSmce326	495727	498493	346581	954996	875451	751984	965747	843283	804723	530312	450613	571626	710748	697875	707938	568916	548612	874927
Zbpn005555	22407	26143	28482	20718	13710	21247	20324	21157	27504	42077	47140	37471	27003	25285	24058	36551	30169	35572
Zmhn002032	127623	153354	126712	103097	173146	119276	93168	86742	104269	29589	18995	21757	26991	18499	23997	21675	28496	22198
mws1377	7123	3192	8334	33309	26271	24984	29579	18853	24344	6670	5650	1284	5773	11471	4392	15286	27467	3868
Zmjn003398	181261	173492	177747	78078	71539	59312	72433	71314	67862	381845	391906	401908	137580	148746	152852	120749	119218	113431
Lmmn005696	12919	11509	13373	12557	19461	15751	18470	13712	16375	13460	10572	10261	17447	12608	14845	13897	13428	14845
pmf0367	35717	27009	36661	15110	19070	22795	28338	23891	19602	52843	68877	67185	58828	68189	49009	44225	39503	34944
MW0103813	19887	19465	33209	4026	7739	7289	9442	10544	5120	68128	71133	73056	18239	20852	25912	15652	17500	9719
Lmjp004941	93109	66617	81036	83210	117032	71253	56280	36168	58227	53291	20338	50518	25036	26275	24634	29830	32504	29312
MWSCX015	208476	191588	130205	21675	9484	22716	43884	16270	6670	461234	330382	482043	148295	681630	210727	190451	137259	153797
Wasn005803	1828689	1953700	2100832	919921	1463026	1444675	1217414	1339342	980949	12233283	13429378	12310818	7915063	8320302	8461273	7274894	8099688	8472332
pmb0819	631135	718752	614947	614526	564983	637081	605497	596792	559613	526393	457261	557171	516973	552945	550007	558352	490460	464947
HJN076	52672	38407	52018	53024	43039	67411	48065	54672	40004	119355	120364	103392	121551	120757	106617	112788	117377	111451
Lmhp010908	165511	148423	144026	130721	109369	111796	130807	128392	133839	215548	233084	224150	291321	239282	220886	198982	237804	214609
Cmyp007180	85101	86984	89935	75353	83392	74648	62736	103407	78158	152909	130336	133231	109630	110867	101986	77971	87374	71350
Sazp003601	902463	777503	963220	671181	534765	490063	600932	474735	591537	803972	825383	773871	215392	499146	412560	202715	217022	226684
Wbtp005759	103877	114520	154597	158453	151597	152421	181750	187397	182186	1487447	1927198	1668200	811710	1033367	870175	711224	449165	495654
Lmhn001477	48124	99184	68315	36914	37178	35817	37484	41686	37227	40897	65600	53556	49141	63745	56904	52491	42387	49122
mws1595	25481	23970	27497	25319	24751	24752	24531	30909	31821	50335	43406	48399	24071	24116	30934	22511	26939	25724
mws0251	225425	204168	340087	114213	103805	102312	133882	121781	136032	63247	93388	90779	49730	52974	50061	50516	50063	59314
MW0139483	1840765	2273046	2460169	2403778	3011725	3192432	3397464	3974091	2771376	7673069	7128350	7947317	14056774	12320118	13507983	16109530	16899857	12970595
pme2563	32201	29062	33711	32661	32155	33898	17086	27774	15318	43553	45381	55028	31580	59312	35331	48281	33015	36934
pme0490	988771	1136140	1074938	335462	356188	283411	362005	317408	280386	1267778	1183216	956366	524134	624903	505566	318948	264292	317538
pmd0160	674657	822933	907025	522363	417832	422488	442794	416277	459086	735941	844688	633475	299297	239735	296774	330203	227081	326082
pme1201	20196	22564	23370	20785	15427	13204	21740	24376	26678	67439	54315	58714	57921	55009	58838	53723	53815	51382
MW0115122	275291	287029	223832	295733	394323	343455	240865	217766	257024	104698	105470	107880	45848	63297	62349	41848	48135	50227
Zmyn004732	2289359	2140036	2052262	550174	601663	658447	421434	405245	410150	536962	808681	526613	578194	489844	472907	361574	353517	359884
Lmfn004036	58383	45390	46606	35566	27724	42933	57674	53931	60882	154248	214869	192628	73410	63919	83009	61999	65298	45531
Lmfn004065	58383	45390	46606	35566	27724	42933	57674	53931	60882	154248	214869	192628	73410	63919	83009	61999	65298	45531
Wasn003200	138532	147320	184102	27886	21735	23949	27949	20106	24848	112165	141862	122796	51035	63013	64311	39640	37031	40232
MWS0559	85330	101829	93966	70742	75400	74100	79654	104226	102999	76814	42646	50480	94023	72535	42868	52808	50463	44696
MWS5083	171236	136901	180394	143004	172811	151327	140105	206668	199196	93437	90487	111317	120746	119175	134243	108974	109199	120735
Lmdp003146	141341	116748	149007	202315	123884	154426	198741	171600	162237	258370	285670	323576	307427	287218	270584	295331	274624	297613
pmb2787	251503	240805	207072	89099	97311	92236	76847	73181	77741	202706	367227	230924	134557	146878	137125	111970	120266	120646
Jmwn002117	189119	204863	177847	173654	148998	151869	163189	113066	153813	281906	262805	295523	158161	194507	187155	161983	169300	172910
pmb0492	213061	181993	271355	251620	204912	198043	215302	235149	245599	355818	233334	318134	328894	249441	276181	399227	468400	392889
mws4134	1065888	862451	933391	559437	528478	521356	429169	763160	759378	1050663	1040186	1228954	464003	586151	469624	387552	455114	419122
pme1210	613407	622311	654924	743083	705667	573874	859460	916916	790822	346224	265659	269251	351316	365788	333352	300002	239897	284487
Lmzp002365	115636	147810	8340	212049	250692	263738	277663	304597	246210	1331662	1426318	1507183	1874348	1891143	1827424	1858046	1836709	2174258
pme0257	963190	908743	886977	1205081	1246910	1207013	1216337	1181868	1171336	853414	757424	850062	994515	1085896	1056492	977999	1088786	1098173
MWS2027	890616	960291	874731	1010213	1353409	1121655	1307106	1130992	812979	768079	516451	870602	1114523	878790	837725	1324397	1179288	1264491
Lmbn000198	3067055	2572945	2439840	2371746	2603647	2124273	2618461	2694144	3081051	3983547	3582970	3592456	3784984	3967177	4465914	3491126	3186987	3399882
HJN041	764559	873507	781177	1352151	1384261	1406805	1045516	1164133	1016411	595855	573209	552547	517853	552892	599373	571672	628520	585822
Lman002731	550822	663131	523197	707886	757271	694617	495607	496137	490349	196189	178531	166124	104311	104343	120926	116467	103593	106446
MWS20185	22811	24265	32699	12605	8559	11966	11815	7847	10394	38078	38584	40577	23676	19301	27704	15936	18716	16985
pmb0856	215973	228092	285997	146044	136064	117763	136115	124122	93744	179454	251930	179334	93692	108096	91904	113370	76554	98893
Lmmn001294	222127	211549	361506	190906	155177	181042	154920	155828	144659	348049	334635	350254	208401	238734	224951	202603	197124	199385
Lmmn004625	659799	584944	519702	741061	660982	867455	993892	1026677	1110048	2184436	2308455	2885172	2352021	2705803	2007645	2834402	2509623	2770688
Cmzn005999	659799	584944	519702	741061	660982	867455	993892	1026677	1110048	2184436	2308455	2885172	2352021	2705803	2007645	2834402	2509623	2770688
pma1303	12183	14824	20918	11076	11268	11873	6844	11047	7041	16511	11668	20148	10390	6805	9271	9926	6746	6144
HJN055	20838	43461	31286	21554	21181	20702	21772	16190	18862	54295	57358	47246	30841	42128	43007	56256	46922	36491
mws0889	186311	172941	170690	108924	124494	101806	135685	163167	157794	298890	378398	397025	201817	204955	203934	182848	219923	195284
Lmmn006306	2964123	2948079	3261192	1208107	1194197	1253949	1137781	1052802	1141729	2565882	2619544	2448326	2448322	2336026	2733180	1952334	1888146	1821654
Zmln002252	349693	391546	380262	311431	273193	695030	144600	137263	201643	170276	142574	337070	139759	174570	174127	125121	129689	139298
mws4085	321353	400860	401040	259723	628055	228118	160565	137797	195142	149918	117180	146978	168611	183432	158324	134373	108794	152383
Wcsn009636	43615	49475	59890	35964	47802	39572	44773	47079	34462	294673	166561	177023	47924	49845	48047	81705	50786	51705
Jmwn002172	89675	92286	95254	122947	146482	122329	102647	97119	103393	47316	40230	41307	46300	36033	43659	39041	31529	40725
Zbsp005715	38689	55230	74452	88405	149804	102696	137625	128099	99006	655142	596162	618807	673227	780633	754356	759023	766205	725475
pme1712	277465	242156	256681	188058	205346	279938	182719	142634	201041	80282	89477	81057	57978	81651	86731	55286	45178	73145
pmf0139	920911	879243	820708	1132292	1150131	1156775	1307503	1279473	1290846	1116459	1183956	1101949	1569089	1346258	1522497	1626320	1669671	1670357
pme3207	2402822	3431408	2354219	6189453	6191696	4805358	4897083	4161542	4364313	4004468	3999461	3608680	11810899	11126442	9976271	6907882	6391946	6775897
mws0281	18585088	17835858	16430349	22463582	24128536	22308968	22058633	19464156	23056388	15682170	13216688	16142459	20202516	18666483	20626973	19329686	20399336	22243421
MWSmce203	493488	550386	462234	791390	954347	886987	1012403	844986	818683	641698	464644	729354	1373272	1038472	1213729	1175467	1356142	1309702
MW0008785	1006702	927773	966737	628241	677474	622419	657658	756271	727996	979757	921512	965131	792519	886403	839574	805028	898423	899736
Lmyn005812	9322	9271	13703	6459	8845	5758	5894	6783	2905	24255	25933	34602	7493	22742	14560	6979	8264	7606
Lmbn001981	37772752	37341890	39900744	26004140	23385841	25443479	19649502	15344914	17030822	24714738	22231092	23790160	17027387	19390352	15907006	15398022	13809100	13758047
mws1068	471233	516327	556346	180792	224554	205106	206407	137841	199017	61902	74234	66653	47791	40706	46898	35458	28057	33323
MWS0434	31143	29344	31410	23742	24598	18992	22580	22102	21713	26388	23449	26706	26419	25677	22212	21126	20255	19003
Wbmn010746	12328937	11381752	13299595	4965056	4845723	4889802	3544511	3408725	3528019	10762326	10440359	10055738	6767497	7260389	7154685	6054187	5672420	6095886
MWS1882	4784057	4544376	3831306	6319788	5064098	6744132	5659227	4669384	5447146	11755794	8576305	11674138	8233284	8762909	9039760	7615500	9260954	9069289
zjnp112909	2225595	3564060	453979	1689975	1963450	1656245	703603	788506	638441	232020	432210	120793	1042135	880163	655704	303994	195247	696668
Lmhn005088	721156	716861	725424	1302600	1666365	1302600	588202	391157	519344	105019	146650	160924	146553	164132	165815	153825	171462	166281
mws0884	125108	42857	53736	138425	149761	130434	220407	175042	204371	48424	52005	37753	142265	156183	117067	86205	149532	134780
mws0014	10825988	10856844	8580913	6154474	7636604	7714644	7910212	9471452	10986614	51071511	60789271	61975276	18356295	18058887	18352984	7226549	44243035	11022684
MWS0631	39668	25151	39276	22396	13006	13155	22684	14678	18725	48615	106848	46067	8099	14794	14816	15654	5065	9791
mws0458	554428	424122	465654	319112	316861	283761	371978	317623	379009	683227	715761	714883	459038	473672	473936	410174	402127	363388
Hmjp006104	334915	218099	450572	36782	103571	82207	12264	31748	23105	539768	614317	673663	206148	154876	156673	55941	49766	37506
Wmjp005994	334915	218099	450572	36782	103571	82207	12264	31748	23105	539768	614317	673663	206148	154876	156673	55941	49766	37506
Zbfn002690	888515	973423	881445	1083381	1262826	1273206	1026203	934441	1023435	736174	812755	974051	433706	457179	446890	349629	362267	384103
mws2627	4394	5452	2592	3254	8131	6909	3248	1133	3454	59623	60952	68808	37369	45520	50097	21666	22193	28926
Ybnn006457	137036	131569	134637	167467	238127	281444	273547	338488	303131	3745809	3717005	4515613	1855498	1880259	1740670	920226	970672	1170249
Lmyn006011	32409	22286	35924	26593	19410	20252	21551	17319	15071	60414	57027	44844	43368	29676	43677	43838	38922	25437
pme1474	321102	366733	367991	1476803	1780318	1612760	1672365	2436877	2177470	348808	404160	388366	703634	727602	643249	1071076	1140235	986572
MW0015455	425543	372129	368572	172605	167395	164171	199276	145396	157154	212586	342176	224063	159690	311651	182049	138468	151038	142949
pme1598	207969	230158	290379	335149	327897	413115	394364	394117	380179	728977	872188	796278	1436409	1164274	1081336	1304621	1574800	1406785
MWSslk106	35387	35377	38751	23451	11924	23078	18068	10383	12332	13519	12430	12810	6763	9780	15961	18067	9690	7159
MWS2984	6429252	9120061	9969039	3757325	4858735	3260277	3554752	2418205	3348363	3607624	3430566	2652239	2698199	2927766	2332873	2196407	1820766	2149807
Zbqn003921	5160149	4757949	4672228	3904391	3498200	3701800	3384040	3102744	2917201	3876920	3640872	3756348	2564103	3121340	3210659	2894665	3019143	2623744
Lmcn002039	32126	21405	24178	25152	33746	25145	18945	25451	26056	34989	41890	26030	45291	40785	33982	35209	39992	40229
mws2125	103167	87825	111155	1083798	830738	1204816	1545105	2321206	1900741	84264	157115	137469	473483	263863	178507	356281	449400	531911
mws0582	90638	101856	124383	164631	157324	147206	130337	113521	144855	90513	93734	103055	97649	97999	91831	100048	107835	98349
Zbqn004681	477801	580263	550542	449468	529716	503360	489428	467962	506996	1714251	1642467	1579761	531747	622947	673906	505404	550102	494794
Lmgp004167	40042	32805	30792	20807	23797	60662	32875	29634	53526	93308	101440	92358	94467	70016	74415	73471	102133	79766
MW0168670	430057	384112	398075	152031	166012	142908	134763	121750	104802	285060	437708	302667	253786	280929	288417	234415	210258	221181
Lmmn003323	1547407	2084803	2114242	1305109	1150519	1156143	1135661	1084450	1081078	1497956	1672329	1673413	1263625	1528906	1414906	1322193	1336673	1236049
Lssp210092	1021240	825591	989515	150056	156964	111982	172395	99328	57586	1028202	1109021	796947	301643	283689	207907	66639	75691	111798
MW0133989	80645	81796	84768	70699	93981	59988	40444	32501	62057	41664	8782	33231	7951	5898	3573	18492	6898	3256
Wcfn003941	17113164	17117524	19529088	14640731	16856883	15603561	15420076	15022047	16535830	26012869	23304394	23947597	16979254	21829830	19044304	15005202	17383514	17953583
WaYn005157	1995825	1840499	2191231	1127543	1469023	1609084	1365423	1476553	854126	12571631	13876212	14012096	9172600	8222016	8432507	7968727	8637048	7857612
Lmsn015919	110431	113853	113920	116504	115685	107949	110666	101228	97262	96402	98329	105336	104772	103422	105098	102324	99709	104907
Lmgn001670	179954	196734	130958	185471	156359	176504	309553	267721	328586	341148	358238	309339	509987	485291	484097	460914	546534	482339
Lmxp000939	290568	272753	290584	193828	201122	188523	206648	229025	202748	511031	463145	481105	321437	293606	267159	265629	267746	245598
MWSHC2054	290568	272753	290584	193828	201122	188523	206648	229025	202748	511031	463145	481105	321437	293606	267159	265629	267746	245598
mws0715	5693051	4947886	5029399	3651476	3870331	3296970	4084140	4478609	4386981	10133323	10287297	10424651	8777917	8272814	8564259	7852899	7080498	6954833
MWSmce248	2752744	2417285	2693055	208118	166450	240637	110701	147007	116024	2929477	2704503	6257930	1146889	1315442	1500674	1031726	1172586	875929
Zbfn007626	25470034	25178890	26853930	13319009	12716778	13071418	9963665	8656696	11056384	22170980	21888140	18332622	14936270	12634724	13591811	15714895	13894013	11716655
MWStz070	1824547	2332903	2362798	2472593	2905822	2053742	2984628	2934026	2330578	1886052	1958810	1601458	2036251	1922906	1683266	1853202	1680932	1970077
Lmcp003402	313685	512590	43345	146745	163430	788850	250225	631400	205155	2127445	5604875	4720310	4740980	2384810	1578705	1770950	1673110	1406920
Lskp211459	853834	768572	649597	809351	933912	1141181	1165568	1048667	854604	1276222	995316	1061379	1405427	1024342	1050557	1058515	1415296	1416466
Xmyn004302	8995243	8196742	10129298	10853173	12895257	10168376	7044925	5846338	5957361	220244	238321	289451	239878	244813	277598	209533	270284	221075
MW0136018	149041	364465	1159710	201815	1356435	1228615	377306	1602300	654840	10681400	9125125	3398415	7418410	2514715	7141430	9774545	5691545	9694320
MWSmce199	267379	324122	260639	231524	258807	216967	232884	201320	243848	476686	562379	652337	494578	428152	482356	494393	544813	529573
Zblp005777	933556	835925	1056288	182875	176923	125422	181783	103846	67372	1026932	925375	853555	294868	303086	255059	64092	53794	107424
Yshs000041	424210	304690	415063	152479	124711	122039	158678	93647	142675	272635	315581	233958	155182	230199	210204	205400	171754	255297
pme2914	1641980	1541329	1596326	1288284	1270813	1338801	1142349	938418	1188353	1426713	1518170	1417574	998098	1026655	1050637	813270	832109	863970
Lmgp000659	194318	257593	245544	225725	305261	227525	332448	293281	251637	177377	180073	151611	196781	185616	180136	180756	156520	180052
Lakn001671	120435	108722	112115	154303	162060	156160	130067	128611	161279	105036	101181	123659	81268	76051	74843	74950	87975	94244
mws1060	992570	1108586	1093722	1020217	957446	1284305	1139779	1261106	1113738	2464007	2271468	2274853	1903417	1630357	1630319	1211324	1365998	1189486
Cmsp004086	211830	385525	683305	149211	912920	341020	474125	669910	211358	1788950	1342505	2082203	2500416	1049328	1905639	1310927	2408176	1254548
MW0111798	1026183	924813	799726	1791717	1937611	1611568	1663527	1810170	1735425	1715492	1086677	1700946	2073730	2501899	2132851	2432576	2219724	2503451
mws0874	47524	53914	55910	29847	36074	28502	22728	31297	32565	71317	47835	47457	36995	66878	73063	70844	68249	62472
Lcln000168	27590	32866	24673	38730	21092	23617	34877	31733	32572	36820	38296	44448	46358	50640	59732	37919	44706	48378
Lmbn001288	171346	151509	147481	138230	135159	126874	152996	150116	164048	243593	203853	214111	161719	189870	200172	187826	214897	211887
MWS04559g	1551590	1614944	1766127	1908920	1945115	1787332	2100087	2017168	1707869	1434276	1429884	1073079	1452962	1354657	1191380	1365168	1069667	1330514
Zjxp110301	86883	81921	70906	25757	20698	24356	18917	14114	15003	18842	15517	16160	3707	9231	12869	10520	12816	15821
Wafn002827	277847	323851	311499	288863	288305	226155	416700	337850	422785	689031	625616	492809	517773	547766	492135	441377	508303	535535
Zmyn000110	480751	438072	515091	1055543	1007108	1112958	894905	1147001	1045549	484210	590560	461910	772205	618048	624672	945308	875299	1105940
Lacp001298	6270	24359	50281	28666	42008	13835	26756	35609	42665	23834	15589	8800	10711	7967	11224	1880	1614	4884
pme2550	1572618	1449263	1194622	1229832	1418660	1222405	1249316	1095350	1388146	1110390	914399	1178003	788039	1123725	1157233	797936	1115624	1236048
Lmhp011549	53079	48006	65866	18954	17647	16932	15743	11734	18279	31202	36793	27477	12436	15559	16751	15851	14486	10885
Lmcp000282	118239	75666	158679	80410	71199	59152	50025	73882	78397	45709	38849	26871	16272	19696	25356	17801	32227	18938
Zbn004863	7624022	6809183	7155178	8388152	7162873	7479572	7191223	4270265	5703405	42675	41498	15005	38854	48157	47580	38211	62515	42587
Lmtn002916	83831	96392	106405	70992	75485	63227	83159	60595	76314	28728	31029	35049	38902	31244	35852	41469	11030	91700
MWSmce690	229353	167714	233693	226205	270472	269643	310194	317734	353223	185214	152241	108046	111306	113281	126602	113313	83153	139394
MW0058413	17171	13675	13394	11304	12818	11297	8402	11199	14697	19190	21872	15715	23538	23095	19482	23426	23461	19112
Lmbn001364	143493	150935	133360	147655	142016	134324	166135	140739	148353	241088	206851	213618	149088	149417	176022	188100	183708	204045
Lakn004098	894470	944795	1188275	342922	364443	319777	256914	272934	606295	879380	336178	471671	401048	368524	395849	398226	409875	817345
Zbqn005180	23821	20186	12482	14362	19364	17326	11905	16848	13336	42101	37430	22257	27135	27135	26674	50015	24748	15579
Lmqn000780	585963	536653	899477	442587	324223	464561	413555	560391	481646	125369	99695	120988	332669	336689	250115	410525	415664	441262
MA10107783	691537	987333	877146	117125	97956	89961	133634	111817	132554	175234	230034	163076	46545	39351	84883	53901	63862	56191
pme2596	946660	924776	1058229	812041	884849	863136	842900	820472	729244	608469	691149	701727	636620	653666	673756	663682	609440	687516
Labn003679	9	9	9	9	9	9	20005	14621	10163	293310	261038	303054	50878	60077	53457	36823	38237	29801
HX1366	326000	332814	323471	329014	392947	418145	325997	309398	321492	565907	607271	1735503	211330	223893	289258	211826	233944	197756
pmb0876	716734	729867	971450	507364	448053	543133	454374	555250	349580	802774	783922	747429	331621	248722	350895	318706	285041	283173
Lmbn001676	114287	114727	126006	99783	119084	102479	121276	89545	103941	123902	116148	148164	118546	134308	130378	117538	132102	147697
Zmmp002167	219242	247353	240892	209831	219305	234118	203727	191231	186710	56766	59993	65861	52046	64795	65679	64652	36299	54825
pme0033	181050	200181	284047	136777	97335	156602	116586	115679	126713	395243	415889	462185	489930	471307	461644	375287	370550	282018
Zmzp006646	15331	21149	16464	19519	24978	18054	12248	19135	23780	171230	189874	207378	124847	135398	139479	75625	73244	66465
Wmyn000217	791754	760910	699983	978409	1076588	977926	929408	894979	910646	590650	245744	563658	621356	330005	622985	656603	675385	686264
mws1329	253892	230133	226716	285713	354961	406859	273798	425131	386137	673038	760697	720297	993543	1135889	1025237	1274655	1311275	1463073
mws1433	926629	835893	1137247	171575	152049	141520	203246	119575	69229	1127222	878675	837373	426165	290223	233583	55716	45044	135919
pmb0865	1530673	1436322	1636639	644190	525498	560769	485838	469348	527390	1297134	1266051	1318124	736564	701730	754238	738862	616284	734569
Lmrn003000	35910	35733	37236	12725	14057	23562	15521	17453	19431	71360	72379	62161	33084	43951	40331	47062	38263	29499
MWS0813	47996	37654	46508	110235	100136	111036	123100	102826	119879	37270	24393	20768	57235	53718	58509	51089	61017	57133
mws0263	47996	37654	46508	110235	100136	111036	123100	102826	119879	37270	24393	20768	57235	53718	58509	51089	61017	57133
Labn002716	106821	115815	111370	108112	127509	120996	88331	102310	111349	165440	138696	158130	183784	153685	153214	174264	138437	155087
MWStz221	1173465	1023400	1128552	218548	177012	144683	188368	139317	83897	1212962	1078248	912770	349242	277097	254580	72094	68007	146127
pmn001571	124347	108877	121682	107936	238885	69437	40442	50187	89705	5040	4463	6093	3455	2155	908	9	9	9
Wasn002329	1276773	1228771	1290241	1066430	1001818	966619	1106898	1049983	1258991	86079	94193	130818	111885	90110	117008	99136	93241	112514
MWSmce605	13471	16850	11463	20345	25770	9919	18372	13164	22932	39826	32004	28135	33858	21575	27992	34747	29055	29541
MWS2058	30567	27439	30154	17059	16653	21410	14840	20383	19021	40008	48138	51185	13492	23563	20822	16882	20774	21537
Jmwn004371	227124	239665	216740	334112	275257	289474	332186	290810	296872	154299	136848	76626	119106	124820	90651	123751	119964	149985
Lmhn001386	2893992	4061824	3536373	3969586	4438267	3921493	3810284	3301151	4180148	3262608	2121662	2598630	2376367	2275087	2653498	1963377	2408801	2292689
pmb3012	77641	75089	114347	106699	155623	144121	132723	167822	129266	1394689	1302105	1232607	1271960	1204642	1208322	1066519	1253891	1320992
Wbhp008068	276564	234631	234311	153566	144344	123052	108942	103049	93783	268394	254762	255984	209178	179957	192167	156670	176354	149437
Zbqp001937	917598	831027	801131	802910	843042	680920	692701	633876	653393	518141	448196	483587	523288	468792	545532	487672	491804	491665
mws0437	967667	934103	961137	282268	275768	304097	344762	214208	273466	451607	330915	447570	182515	175622	261958	171525	141815	177850
Zmhn002332	90238	107697	99902	35108	26445	34345	23561	16250	31079	2447	9248	11454	2842	7624	8256	7204	2127	2448
Zbzp007397	46780	48304	41529	41952	46404	41699	36343	60389	38811	79494	65974	67633	66576	65835	61296	31732	48993	38646
Wcop008480	46780	48304	41529	41952	46404	41699	36343	60389	38811	79494	65974	67633	66576	65835	61296	31732	48993	38646
mws0704	1076927	988089	864991	2045580	1706023	1901302	1760711	1633757	2049121	447220	399643	410225	1889224	1318033	1518105	1479156	1765687	1321367
Zmpn000199	7191682	6390121	6466151	10004236	9954893	9082092	8822522	8472202	9131044	6988512	6774896	6997859	5050478	5007479	4504041	4530346	4508583	5080384
mws0051	124814	141216	138857	100384	122637	70905	66115	39011	74034	40889	19292	32451	12830	6290	4547	32483	3276	2942
MW0114092	306200	257464	241200	159158	159269	157259	323705	191727	157983	601636	594405	1200040	566130	701730	330354	243874	477470	638100
Zbfn005447	321558	293200	314144	248295	247250	233726	248976	268864	312759	616918	689992	694585	639650	723644	750397	700962	688026	579909
Zbsp007084	173368	164320	146771	70301	64787	71472	73428	47895	77848	87314	101491	94390	88497	89597	75949	66495	48652	53356
pmn001389	43845	36128	41808	15088	16175	14649	13229	13320	13788	24575	27454	29161	20309	25336	29247	19375	22648	22013
pmd0130	104074	110823	129009	57468	50125	53679	36209	40977	56397	116166	104847	97731	33238	44104	44869	39782	27556	40787
Zbfn005212	135714	163643	139560	134593	141040	128159	169812	149877	175229	179693	203560	152252	274622	263672	259438	273575	268394	307467
pme2758	422272	411002	348038	696278	795788	721596	966747	803913	934699	827266	696455	836691	925675	821571	837210	952018	1043311	1006402
Qmgp102003	172303	129962	166612	78207	58628	71738	51958	52697	65361	167466	152792	145244	56114	52804	65581	60485	43473	54515
Zbsn012113	38259	40623	47598	15288	15314	17545	15796	11578	15200	36392	37685	33122	27368	27724	24232	23644	21899	20667
mws0219	1009793	906021	605939	1274622	902538	1137384	1038387	938861	952642	1760045	1332885	2005259	1503161	1328221	1398819	1318688	1755357	1505043
pmb3023	4699088	4576346	5569700	5196205	5527921	4905522	3314632	2898831	3382616	189062	143497	158550	174022	153608	183409	358790	192484	155330
mws0183	914859	771424	759541	989672	820441	831140	1406691	1251259	1465832	2192342	2266007	2367545	2342200	2053149	1936818	2197713	1914735	2289033
pma0461	1033909	1067202	975928	217533	136184	143443	74014	64045	64246	511021	538046	507171	286972	270614	293354	156548	185303	182785
pme1137	550573	504230	537429	501563	431971	489141	512388	473952	512872	374114	330875	320849	303365	298827	323747	308905	299207	379406
mws0943	668078	601145	809530	239672	372526	399736	332758	144641	374721	465297	422439	453098	338630	330542	187969	278918	289384	215370
Lmxn008846	14724	13449	16464	11616	10186	7350	10050	5422	10554	24180	20518	19745	14542	12554	13168	11133	11231	8614
mws0260	70523	118483	61457	94859	96626	103914	90437	108847	86375	55147	64372	59392	61457	71660	72324	53507	60186	49047
Zmgn000217	233375	199245	178752	262129	286794	227042	240793	209551	263607	187059	186457	213787	234170	216153	217876	228452	214148	240273
pme2380	110840	153950	166693	181124	345072	196888	362675	356077	442372	86802	99059	82733	109111	125284	155821	116641	122442	139894
pme3186	155480	32519	41255	135852	100446	197874	223014	159324	160888	47664	102693	52023	75984	59859	85949	68982	98694	127143
Hmcp002629	34763	34288	36068	40685	50117	36934	46510	46374	34335	54992	55088	60938	82656	74117	77674	83418	60332	66813
Sadp008529	1665965	1573252	849597	689308	344955	721734	312504	356658	1261850	452823	318027	764651	245145	159261	182787	336207	125360	140052
HJN083	109545	116720	106710	285233	269311	287139	143647	185125	260955	8535	10005	13260	6235	7382	5683	16642	10005	5005
pmc0066	8076737	8914192	9634157	5781131	6026587	5863749	7349060	6281266	7326597	8898587	8100695	7927018	6011245	6114306	6538081	6796132	6375794	7028807
mws0749	628738	1467525	624712	348292	383049	361992	267779	241101	228430	372928	313423	351756	222162	574495	232983	190233	222828	569475
mws0027	32125	31037	80025	18852	14276	14237	6561	11504	8881	9	9	9	18662	12434	25130	6408	8323	13340
mws0668	8739044	8449120	7775575	9465108	7797101	8939352	8359137	8868276	8506982	7801687	6033339	7388791	7641027	6990377	6906154	6615187	7204426	6875506
mws2368	30060	26575	24839	44308	31632	40759	51186	61668	53508	41477	67755	52998	76819	79255	60467	208490	86672	83689
Lmrn001951	105858	99928	90315	50718	37836	37831	48351	46833	50677	238808	55989	278905	71889	91191	71442	60682	69404	72735
pme2746	332884	281904	315320	194549	223405	225426	189701	229474	207458	103998	106903	111699	155573	120166	143619	122302	129343	107930
mws0061	340138	369909	367634	346633	757010	1191635	397636	549883	476927	973007	964464	2759825	1218594	1195676	1563113	1653481	1602954	1679174
mws0089	6324416	6380676	6430011	5364587	7870779	4364586	12241590	4110483	4543667	1065356	1236656	958955	1106201	1289650	1022496	1219443	1217063	1343253
pma6455	384512	453326	386929	1391424	1422458	1466335	1217234	1999171	2163433	553455	404133	461338	941227	1014598	940049	838273	841944	912893
pme0513	735119	789709	880475	257176	240536	201324	213826	172620	220413	378661	326813	364080	155009	137750	140029	142014	135433	127950
mws4183	32008	35781	32547	32040	22480	39019	37350	52288	69655	113078	177776	174732	58905	61235	62123	38604	57307	30259
mws4516	2317676	2900486	2344660	1357076	1491336	1190263	1280107	635731	843585	2154331	2026944	1505993	1494684	1644657	1306875	1097389	942045	1017880
pme1654	153826	148794	166377	48356	44626	52614	63531	45571	52811	34239	46147	48145	31471	44017	37050	43154	41117	44612
MWSHC20163	26627889	30431956	31181990	29752735	27909324	28903477	27259083	28657570	29247261	33352539	33472038	32076349	30742932	27602738	27089091	27813412	27116369	29055702
Wcop008763	29563	33197	33443	6944	7556	9170	8007	8545	6871	40875	48785	48788	23152	28281	29074	16100	25055	14380
Lmxn006768	527205	735827	564650	680292	356658	617600	607808	388024	482887	49588	203844	442599	311171	264222	271429	254973	324684	176992
pmb0855	7627699	7161345	9887729	2606609	2331266	2281490	2003581	2009336	2241955	6507560	6279608	5501011	1958955	2415798	2504638	2216604	1682292	1839037
MWSmce709	706615	720015	739489	708174	658756	667990	608757	538556	610576	556050	501292	585270	570517	600278	587411	603420	611853	565536
Hmcn002743	59625	51886	65754	15081	15346	21354	11454	8850	11557	32032	32381	36282	27775	30403	24558	14408	20869	17284
Zmdn001564	354177	310269	326244	285447	213292	269369	191965	200467	237044	128882	133832	139138	102130	99237	100289	109498	109469	91271
Zbbp006993	2378905	1816118	2504838	3040651	3303178	2624059	1909569	1680738	2655356	379233	182517	343868	109376	12033	15861	205515	25975	15308
Wbmp010456	1131702	1121322	960126	112046	202690	206897	114855	109246	112804	418637	343386	387184	275022	525563	518935	124197	134535	125545
Lcsp012679	21848	22066	25225	11896	7791	8314	12754	13588	10961	31769	30584	32590	19628	29009	25398	16261	17979	18910
Lmhp009129	115352	95649	126493	44997	49430	47349	48758	41769	57816	71500	64113	74641	42697	30644	40202	32346	28221	31830
WaYn011395	147246	141771	152761	73953	47343	107561	54291	50270	47550	126833	125242	128417	64277	53471	95653	99504	85632	78051
Lmbn001754	984370	1084480	1038931	883337	792169	923604	819517	932315	829223	877806	832477	978394	393958	537072	454375	409225	500632	445107
pmb1574	113989	134491	124624	12390	22469	17205	6252	4434	2958	161258	151601	200525	27571	28127	31240	12079	10339	10601
Wchn004079	1285084	1522594	1321151	12982268	15629940	14610755	15349996	14304220	15622422	1024728	998270	1000854	6829231	4799318	4532654	12850441	12031271	12325761
pme2996	126915	132341	168642	65310	89327	77738	78927	67165	70479	90537	111791	115383	81775	81740	87487	94266	79981	80613
Lmhn002926	8171496	12157943	10394455	4126612	5327950	5064877	3818718	8196050	3162902	33639835	41985648	46191610	10783015	14174843	11032735	7443867	9911587	10977540
Wcgn002300	61693	56222	54233	65411	70549	56666	57383	43929	58395	45782	41592	45298	41110	38773	30366	31765	31818	32833
mws4113	36711	35636	46971	21572	17071	20378	18490	20410	17082	32040	28000	29902	12153	12878	13172	10004	12403	11531
Jmwn002494	133733	111924	139345	149744	129872	134013	123567	122775	146455	112257	98329	108924	115967	101408	104414	86335	123533	127235
Lmsn002548	52994	49401	39978	115922	67769	78713	83450	105703	52926	34397	24641	29439	40846	21274	39631	33215	37892	32711
MWStz152	9	9	9	218259	186352	217998	210771	177503	247074	124496	134012	208490	142803	88718	280280	125924	80727	117808
mws1521	80831	81836	90872	100924	116718	145634	85135	85588	105869	58557	63043	61934	66403	71864	83005	59989	60004	63806
pmb0889	2127959	2104199	2257191	831744	826887	724638	573044	518385	549454	1425957	1425533	1403887	998564	1045266	1031423	795639	722971	742689
mws0206	55636	52707	50795	27638	27593	32295	24779	24929	28477	71677	61068	77155	36717	37187	31973	27275	31729	34290
Lmsn004162	12128	2749	10481	7264	7826	12627	10959	8068	21675	32276	22574	21221	22771	24840	25748	20299	27386	30004
pmn001583	224065	287347	316123	409674	483567	381235	275257	441015	393599	559793	1196494	1449152	1537171	1523287	1478358	2140227	1806914	1819409
pmb2640	366427	364461	422290	213078	166264	246738	188421	226195	184602	298572	417371	337054	227545	323537	201423	244042	217166	211674
MW0139530	4545987	4722213	3934901	5027420	5624988	6699556	7317434	7434853	5609708	5140717	4967512	4606305	4073846	3628514	4331728	4692451	4634623	4391005
mws1454	18613	18147	6670	29707	32952	37623	18620	33218	24637	21675	74843	51681	25005	51995	40684	67403	50015	41680
pmb0981	1251817	1109395	1306222	776692	731301	861839	513096	785415	750510	1270606	1321764	1328200	1041574	1482983	1631828	2089159	1476993	1684861
mws0572	49302	39437	35286	62452	53980	43956	64641	55904	59354	44400	36512	29246	30424	43766	34655	30440	31177	40586
pmn001340	13305	8490	12124	8490	7702	4928	9619	6227	11321	16642	19297	12666	12079	10512	9626	4648	6513	8780
Wbmp002283	3290417	3349540	3350559	3286537	3104786	3359051	3052261	2727811	3058400	2685392	2791416	2744216	3003019	2808110	3021300	2810873	2724157	2756480
Wcdp010708	31022	33494	140078	28397	25125	26437	20456	24327	23330	44855	170231	43359	32110	35997	30271	34838	30436	31809
Lmdn006025	4245183	4512218	4990199	2926404	2645431	3001960	1822732	1931103	1950442	746166	664353	788035	977103	841767	882488	687628	758037	633224
Hmjp002999	19704	71690	18429	86700	128395	153420	68006	55264	48430	1625345	1263101	1095111	1256275	1195898	1276447	1489241	1200093	1362882
MA10014775	18811	10575	17231	9779	17621	13322	21844	15827	19205	33696	16428	22641	26255	28998	32123	30914	29777	29788
Lmsn002247	1531083	2653549	2436503	2430804	3248507	3888912	2843021	2518347	2519443	540946	680626	584643	621028	599325	479937	568501	867436	659955
Lcsn004327	404523	250318	442714	184201	146889	150521	174256	169815	176942	226055	250602	259534	209901	218790	178137	226061	191645	204327
Zbsp004156	76760	99260	70020	81984	106554	89384	52738	65020	69170	43392	38345	38272	30898	34869	83365	24455	48895	43098
mws0576	681482	522150	419037	191262	297344	466560	428619	488908	430841	695330	812962	686888	254057	501148	304766	275244	291964	239576
Wayn001856	43745284	41612364	43793657	44954338	48694333	49852385	41485385	40854822	40400624	16099366	16789165	17964918	13936226	13733301	13117480	15501158	16347457	16307715
MWS3036	508104	480565	521704	506298	537022	533768	499866	522227	496462	457498	452502	430623	462543	486499	500211	493833	472972	467778
Lacp001431	2012406	2054396	1962862	1355425	1182988	1178288	850039	909523	1036622	4751987	4344263	4392095	1006795	1447052	1376658	1553698	968611	1202661
MWSHY0187	87565	91679	89541	75338	103516	71291	55023	34981	73822	22442	7693	18164	8283	5760	6923	29531	1472	2405
Lszp210010	617604	458078	477774	569475	248851	330897	547725	310637	303915	194987	198017	169918	279000	281525	290869	280252	290636	223732
mws2118	15940	22958	15731	15429	17691	15056	15851	16926	13694	22812	23690	30082	19557	18674	17836	17426	14932	15763
pme1292	670415	907178	809467	847274	911372	778918	919529	849532	1095010	664403	610937	604687	462531	625114	537500	764713	654439	606837
Lsjp211313	639117	376057	782775	83741	131743	119258	40321	64833	57829	866110	1190792	1136615	343360	278036	360275	81731	82237	76063
Yxxn004456	10727131	10873222	13294818	18683497	21674136	20270083	21345377	23521781	15970471	5902836	6341899	7709489	7582820	9282938	8843512	7479631	9428262	7567598
Zbzp007301	44796	44792	46095	4424	8227	7893	3973	4458	5475	12256	15783	14832	15230	17141	18035	7490	10179	10772
Lmqn000213	672924	640143	703409	1059338	1152474	1467007	1207763	1233687	1174579	433196	508989	404000	1191380	888672	1308092	1351642	947395	1017457
Cmpp007452	4858	5227	4127	14507	23240	17675	19527	26594	29149	3427	5869	2602	6996	6617	13356	13313	13173	15115
pmn001667	14288	6842	12536	9350	8340	6292	8575	13929	22186	295864	193336	156096	139024	135035	119493	67195	47981	83157
Wccp009594	23950	22430	20652	4025	5418	5734	2574	3168	4132	44380	44184	42680	21279	23008	19060	11073	15710	12303
mws0866	196265	210114	231616	2293246	2181565	2290633	3279891	4123055	3459050	59606	69662	72347	1274841	1160739	1073994	805114	1315847	1426776
mws0396	48600043	45594311	67691731	36249159	33224088	37139073	32736547	41360919	35257638	56785325	85661013	44974332	35669161	33224902	38472890	34305242	29514059	36340229
pme2074	21079	20426	28970	7022	6787	7122	7281	5620	6525	16076	16263	20750	11282	11294	9547	9960	8367	8083
Zmgn002106	3081193	2527532	2830199	2632212	2219568	2402776	2381659	2386847	2438922	1364089	1209285	1194777	983522	1367770	1276356	1116359	1118062	1004530
Zmgn001448	1121225	1134775	1231536	875715	879413	948021	890331	1020096	769851	874247	826384	998689	445638	532736	470606	418812	507194	417443
Zasp102439	1761360	1702949	1663112	1696558	1698847	1622927	1638296	1617426	1540835	1497939	1478901	1384494	1496606	1672705	1523234	1606870	1600478	1483723
pmp001251	19543171	18474331	24348213	7510754	7454648	7160221	5267631	5435527	5777757	14084547	13568840	13264892	7817789	8205667	8231308	7958534	6857187	7759622
pmp000573	120950	61215	119505	60090	101027	63069	30796	42675	58595	27808	14312	21377	4131	4452	7512	10020	1879	1129
Wcgn012576	963927	993488	678957	896808	882947	873311	834251	775395	964994	1508586	1939992	1203799	1095291	1047073	1107572	719257	1175026	926723
Wbjp006749	35465	26753	51133	16521	10230	9878	13442	8860	3904	27637	18501	21154	6831	12351	6018	5933	6664	4849
Lmmp003767	9752109	15366201	26794365	6853324	6295059	4855161	3517935	2657354	4769926	904267	868832	1032903	771435	765940	544971	553190	764198	736119
pmp001288	611083	643674	1156698	1804417	1891511	841287	799589	491220	857163	199197	225639	278033	227824	53385	74935	190708	61530	84181
pmd0147	55468	48164	58703	32181	28816	23613	24677	31970	26206	29545	40404	29494	20558	24913	21765	24440	22299	21176
Zmyn000108	7603381	7962355	7211317	10350561	10039850	10151755	9588636	10133500	10169384	7274875	7612042	7828607	4812233	4996843	5360357	4901206	4819095	5755030
Zmgn004894	52781	59619	49815	40983	33625	35056	36165	32054	48270	54234	78988	56065	67659	58916	54774	44039	46597	25833
Wbjp006632	389394	351708	565250	186361	150766	184200	232007	139030	86204	364203	262145	258287	149793	243579	143145	61637	77320	104812
NK10246260	4550706	4388479	4530891	4334583	4504640	4533553	4464711	3779513	3967334	2967123	2754375	3162092	3616507	3451500	3615666	3849687	3431649	3697455
MWSHY0068	1964	1207	2354	3007	5575	2401	3250	3986	1018	32424	34334	30809	19504	26800	28738	10478	18905	14014
pmp001273	20394252	18505794	23818554	7582897	7285350	7184430	5434732	5549326	6150010	14934197	14247810	13828734	8021538	8130490	8803222	7815457	6931050	7345281
Lmhn003801	12623	8989	13690	10482	14177	11326	10283	14977	10023	36353	36340	33773	47786	46078	55696	38321	29176	42645
mws0267	786103	519237	601356	243159	202000	186419	160338	161369	323553	251919	378703	265986	226308	177357	171113	136117	186035	141989
Zmhp005139	45802	94422	89173	55886	65099	139032	75605	97738	101630	785760	254238	1350877	1825395	1124895	554479	731006	1510963	1617058
mws1350	155417	129304	177566	164359	113459	113443	196854	202696	193621	42439	27417	9112	29004	26903	30787	34530	36122	55277
MW0134030	583788	505238	496126	559274	590618	569482	596958	945867	773179	3494635	2538543	2022586	4183984	3276298	2498113	3333527	3797453	2196056
Zmtp102902	104384	103579	119037	83540	114257	112774	80120	105377	62636	56084	35160	11670	88682	81254	64093	97296	101862	116763
HJAP050	315927	198238	397187	56660	53896	72472	13562	35937	44358	537358	597980	633085	187053	151766	171606	45294	46050	32372
Wahp004841	92819	118973	111093	146172	172435	252472	225032	234089	223772	1159736	1168462	1139567	1422180	1360323	1509732	1511640	1409246	1605088
Wmzn000227	881000	842033	768641	1083634	859514	1069558	821844	465552	733905	176491	147459	164783	290761	274315	332584	163429	227442	154854
Lmdp003808	318695	156064	259108	260245	135417	224010	187032	190510	265868	1853182	1695957	2131189	1351474	544175	1610378	1058925	1116025	1336310
Zmyn000083	85253	21730	81690	174862	85411	174614	275669	329553	290548	59597	24907	6017	145713	94405	125687	135741	157527	138562
MW0053732	1401813	1493304	2123168	1045831	985861	849943	855112	814024	809327	1426161	1524620	1364479	607130	742326	677594	823377	678130	761179
Wayn004603	148064	166919	202064	182075	210369	300309	263656	299513	185376	1310959	1428931	1166143	1187279	1025294	1173742	1177162	1170641	1198236
pmb0964	221131	223329	255086	298720	311536	356216	310224	315655	311887	340637	181306	345593	451920	369105	358190	422250	385479	373658
Wcdp009119	2344702	2302084	2544068	925920	828743	808418	638567	554233	579209	1641523	1558110	1567205	1161293	1131148	1104973	796354	835205	784502
mws0376	868891	989625	477627	821502	1010163	1046971	918559	902662	1120728	1241380	1465652	1364393	1280544	1751021	1258077	1518722	1327241	1123746
Lmcp002302	874437	953921	1124530	572664	496046	490075	495485	442986	451965	675954	858876	646733	591051	639756	608266	494643	545210	493384
Lajp003377	15005	4226	11670	11670	4861	1670	6317	16675	7893	272102	232584	191551	49965	69942	59326	43558	46809	35881
pmd0132	7194372	7390350	9705426	2849066	2428925	2407096	2047503	2135762	2189700	6722034	6356317	6029374	2004114	2353226	2436093	2187049	1767334	1887950
Zmdn002400	337066	337512	374436	353158	306175	458150	327549	271171	253409	29888	24358	34301	43639	32553	25365	41606	31109	34705
pme0001	218505	59913	91875	65311	252788	214315	63028	136910	160095	466809	491345	694546	509578	545351	646172	2739440	739756	574616
pme0436	64712	56544	42429	31041	31581	25872	42329	72374	64726	2628499	2114329	2014563	477460	611924	584101	344922	316877	338333
Hmhn003067	170395	104205	156238	138717	172320	138251	47951	80515	80239	101133	95349	84533	40452	30246	19398	27194	25395	32629
Lmhp010190	974086	981758	1124726	871191	772856	741352	702797	684642	754911	1064129	1098270	1001231	1043259	893945	984166	990674	885092	1051341
mws1519	2708536	7641425	3303425	3049259	3752259	2567003	2776609	1749503	5419565	619671	589953	699222	611421	1467525	536636	738671	702770	543881
WaYn010475	31463	19007	34246	11894	19276	12637	12825	10122	11278	33634	32527	29446	13482	16015	8435	12319	18309	14467
pmp001187	74337	49154	105014	25342	35547	22013	31083	16165	3660	86937	67890	49894	32019	48879	20807	3714	12391	34623
pme3083	7781204	8577001	7794906	3376320	3879071	3407000	3126288	3300680	3498874	34501374	33748344	27841691	9622518	9340281	9912563	8903317	7168794	7599906
Wcgp010223	1108041	1166763	957507	151095	137610	147645	75990	66323	76044	503276	575490	527253	318364	293210	335957	158791	173929	197954
Zmgn001039	275683	315538	194629	207918	128544	146865	115082	109970	194256	720757	634842	643389	180559	201028	219349	201752	183283	257267
Zmmp002106	2274489	2161176	2414267	1963308	1917849	1902855	1968009	1826391	1846595	1490764	1537798	1416626	1426421	1545809	1498112	1163448	1024384	1054673
Zmjp000966	903202	925068	963144	634175	555110	631683	352151	461664	476192	1919849	1968140	2112684	479873	690244	715205	727420	522325	566986
Wcsn009520	37213	43349	63394	39544	40732	51974	40005	45763	36047	326258	155558	164644	53146	52325	49934	86061	57896	41260
MWS20018	27170	24400	33640	20278	22022	14912	13684	17891	15218	11522	20409	10614	12927	12071	13587	7389	13273	14788
Lmmn002260	33363	43761	33361	17234	11366	15142	19208	11387	15666	49891	22765	21019	21675	28802	15166	19708	31132	17880
Zahn007990	15580	15668	16686	10013	11526	9002	8667	7892	8383	26797	24549	25284	14053	13038	16188	10716	11931	11241
MW0013619	348989	363459	376565	292775	244311	296447	238423	227648	220715	448700	594389	527355	325423	249646	262682	242452	272897	267070
Lmhp008718	11540	16573	17457	4916	7245	12239	3710	2372	5734	6876	3588	6078	1994	2485	4596	4357	4267	5428
Lmpp003929	475800	182054	159622	139249	164197	223902	215521	257823	246145	434290	277424	432550	475488	443135	461809	537256	347052	538624
mws0043	14235	13212	8082	26764	25588	29693	31853	22278	29966	4054	4139	7236	11577	22309	10717	15611	19705	11651
pme2602	76150	70024	248148	35840	25557	24347	28769	35238	30683	36790	87302	57649	21853	24454	25050	30010	28408	32103
Waln011524	1121582	308457	740234	228998	223194	188080	152475	218850	203587	474954	599289	400013	131106	148507	185838	211340	132010	157623
HJN069	18655	14293	13255	10096	6608	13791	33917	29153	31555	158921	153502	134800	210338	198192	192876	137230	154714	164131
pme0183	795645	1269215	948594	742869	1182475	649608	984726	846878	819427	1388343	1641276	1605595	1939625	1463766	1329790	2283461	1623345	1657475
Zmzn000113	5090115	4693713	4191837	14459632	13227335	13106143	17462861	18212298	19394538	5631048	4929329	5441240	9164085	7284760	9092846	9686388	9982829	9930477
pmb0854	1643701	1435515	1692288	650096	570197	550842	481235	498498	517809	1296819	1272342	1234341	728651	772484	747002	678346	674761	806767
Zmmp003443	75341	71483	59569	68932	76042	60700	56905	48225	61437	43033	48774	31420	50548	50166	55245	43495	36665	39144
pmb2657	214443	200738	243836	97237	103994	103743	98513	62523	102939	153628	113455	146314	105801	75459	62638	92719	104533	91457
mws0192	966516	1120473	980376	603231	926799	824903	994715	944225	725503	2181055	2089142	2102469	1358886	1755822	2095275	1649399	1606776	1258485
pmb1562	27371	27502	40643	6136	12154	13793	4527	5480	9185	79284	78055	80134	22337	4521	18764	7983	3394	12819
pmb2319	109462	98170	117566	50238	41250	46029	45875	36019	38182	72444	66470	65949	36905	37696	41338	30417	28452	22847
mws2623	13008624	12524735	20783526	9320184	8156914	8372063	9067435	7900797	8873712	13541906	23239521	11932688	8875821	9419576	10011069	7863604	8224956	8444054
MWS3270	9475219	9081508	10077681	5411760	5940536	5481061	5770894	6408487	7150164	11375280	10638973	14184761	8836512	8942481	7699510	7933291	10953646	8177183
mws0908	134624	100643	118082	126152	139620	114849	88765	76087	107454	21804	15625	20512	25177	3057	4521	8508	5339	3874
Hmcp001589	5217	15148	11670	68355	48345	26675	28489	11670	16675	99209	68197	146745	527645	49250	270260	135987	235200	232797
Hmmn004152	21675	7436	8003	12203	12737	26675	14813	23887	6283	78636	61015	188465	105769	111681	107135	130291	131660	124771
mws0159	615998	701217	586969	268184	257927	247817	219214	197877	236756	3306878	3099776	3345504	695292	777789	633328	653098	662689	643996
mws0025	32335	37725	29468	28985	22827	32802	26971	30539	27744	24880	17593	15684	25665	20651	22818	25109	21133	15387
pme2246	23548	11534	25782	46620	18725	44817	32886	44901	41816	66934	69555	57846	46574	82475	52801	63655	80865	78690
mws0289	254655	272967	286812	136239	136006	161372	150854	141189	142235	223026	240904	205580	93867	110278	110276	133238	106689	106492
HJN090	101415	63939	86129	99586	88014	90563	79113	80034	109010	160719	146922	145480	129036	108523	152358	139006	140726	156128
Lmqn000432	5176862	4415501	4049706	16400743	22288320	21723903	15178155	32559415	29738458	4402030	4832359	4594291	6477550	8210169	7088397	13622844	12887858	13700296
Lmmn003398	4473346	5934669	5579968	4897932	9095670	5734990	5680123	4280251	4844061	2487979	2812180	1800833	2615130	3013918	2884301	2530752	3062448	2938144
Laxp005049	781571	654664	562594	880106	932345	990364	970240	1368894	1409362	3225554	3982861	3695336	3535889	3813870	5162099	3945017	5223290	4411762
mws0254	1114707	1053629	1121074	858011	865254	864381	841460	826027	886637	1117770	1147187	1053671	837195	789012	740825	869235	753652	722577
Lmhp008589	103055	115835	126140	57202	67351	62369	72147	73893	73128	110426	99788	117487	71429	73478	69524	66642	63073	78686
pmb2928	104015	97940	107438	126122	135655	153160	112306	125817	102976	95817	76815	89629	68693	88392	74848	46859	72026	53329
pmn001468	484337	457460	445130	453083	495799	539804	393872	296466	319147	126768	123955	101738	128813	144832	124747	121526	121915	117837
pme0122	65124	57683	53110	73533	129338	103716	94452	107941	132150	25429	31786	26865	62803	48792	56754	116773	102830	126537
Wcdp006741	5617048	5429506	6712382	4081747	3507931	3730844	2998225	3030604	3384209	5103271	4356268	4582795	4400724	3867433	3596711	3998306	3595579	3847557
MWSslk235	722764	684176	700402	452124	385595	374483	524949	476203	584819	1172027	915634	1036020	649534	631211	648059	455398	431280	503903
Zbfn004397	13208	23793	23801	13384	18006	12250	23169	23794	15633	49526	42212	66065	48719	63454	50509	70183	49615	47259
Lmhp001430	278176	242784	301403	183243	214667	223229	225788	196209	211726	162586	177928	176467	177026	195847	202722	172867	173942	167730
Lmbn006152	252772	253276	300322	236473	241872	239796	228554	240081	214589	290303	355945	242188	266412	274586	230719	244322	240805	268067
pmd0146	45406	44006	67103	32172	22309	28431	29708	26246	28909	35739	38077	31590	21754	25851	20409	26494	19096	21459
Wccp005403	947894	874476	943622	149280	117130	140195	184818	104301	53392	1107504	890677	646005	294381	298388	216409	53759	51216	104995
pme3154	121633	114936	158581	129957	158644	153222	139250	174164	132695	94198	113601	106724	115143	136429	125025	114907	126900	122853
Hmbn002692	343149	373601	351243	315277	328739	326705	394739	305157	361975	190637	177621	188225	332283	287562	354888	447649	527086	419427
Wbmp002620	43340	29501	52789	12584	13842	34901	49743	41976	21725	73927	82785	94622	77484	61874	80123	55341	42927	73758
pme0519	306506	398347	343120	624969	576426	586252	454233	594701	466665	355992	395817	377040	694242	634424	692840	718390	803957	829470
Wbmn002185	552849	510192	367579	486240	460979	558883	545863	621692	672069	305428	380431	317122	452740	452182	418659	374561	338694	364521
Hmmn002544	2063068	1927896	2485352	3697351	3834377	2938094	2520042	2616734	2465478	1638041	2091023	2322605	1680482	2200387	2146261	2550246	2240390	2209237
pma0948	24141	15992	26836	18905	12848	13094	19632	9689	13343	35894	44091	50080	43375	57198	40953	29827	42922	37884
pme2589	247032	227381	210957	113244	143053	112544	139927	151115	99385	171447	194045	148559	159834	157252	137289	133355	146639	117039
Yamp012546	10755	7776	13623	1138	1687	1449	995	643	1655	18813	23397	21139	1309	10945	11295	3737	1163	2824
pme0230	836479	713303	713354	460027	460006	517028	311141	372674	391229	1774176	1723322	1792653	398065	473332	621904	611418	459011	494444
Zmmp001941	836479	713303	713354	460027	460006	517028	311141	372674	391229	1774176	1723322	1792653	398065	473332	621904	611418	459011	494444
Hmln002199	64080	51385	59138	59615	69601	82384	53348	84579	64648	90625	87642	105559	56891	64628	91899	140519	77635	94583
MWS04412	377969	413790	356070	1966688	2253287	2041900	1932540	2149514	2024639	321483	338975	292990	1412309	1716301	1318183	1478088	1420086	1199195
Lmsp004632	1502197	1083308	1903997	1127790	1739819	1186217	775284	1007140	900332	522377	476833	618211	547794	540912	480352	612625	586768	401458
MW0135136	1502197	1083308	1903997	1127790	1739819	1186217	775284	1007140	900332	522377	476833	618211	547794	540912	480352	612625	586768	401458
pmn001690	10271	9728	26419	6291	20005	14829	11437	14269	8573	13145	24163	21141	26282	28591	37566	34881	39431	37742
MW0136873	128016	104062	206888	118572	134328	105491	81208	53449	94015	38687	7193	35203	7397	3473	5751	20429	5408	2580
Waln009920	106009	82090	91526	37602	54542	39127	47862	46462	69414	93946	63028	94375	75135	44582	62804	41801	59441	69332
mws1013	209086	219019	207015	27221	195330	188031	182548	170974	182952	462272	1022627	441885	224689	247629	275246	202839	234577	258988
Lakp003115	514698	519841	501624	484225	503407	493158	474542	456472	467528	400954	396795	424705	494409	461065	406025	480593	433034	471673
Lmjp101403	95946	246885	93817	39508	30482	90035	33117	21676	20786	56139	49215	79156	146745	73249	58034	58712	43406	37496
mws0984	19760	20480	24072	14708	7653	6753	8628	10134	12352	63224	62116	77958	56254	62521	69017	39461	45629	41517
Hmyp002315	737243	602307	618348	644919	828361	1020384	798595	1115109	969995	3292852	3307936	4996721	5005813	3408431	4459871	5228113	3114474	5529027
MWSHY0190	418955	204853	163447	202903	192258	234112	260465	288211	229606	565254	515007	584625	649540	555654	488841	570817	632691	644051
pme2617	203990	219902	203708	213160	228546	210180	213064	237665	218963	198432	184468	191672	198145	205816	210760	205981	234364	207545
MW0139629	1229434	2392430	3214783	243470	614626	305997	282862	376704	905127	255917	121301	710888	43447	27630	95050	213284	12287	14333
Lmsn005122	96128	88730	111459	45267	55546	28041	36789	37971	26938	6828	11670	10031	6670	4229	6303	532	4749	1595
Lmsn005333	96128	88730	111459	45267	55546	28041	36789	37971	26938	6828	11670	10031	6670	4229	6303	532	4749	1595
MW0159561	1433824	746323	1614435	1063929	968126	1257767	1144060	987391	1242089	957664	740511	940592	669170	778468	764647	568222	634736	801203
Lmbp102601	145535	188208	184157	173621	188140	174090	139428	134678	148391	201804	231527	199155	176479	238451	231564	245230	252880	284274
pme3882	16134	15192	19183	15460	9423	11222	11129	13555	18900	51416	52498	44855	37882	27465	35076	44483	35491	31465
pme3388	414174	410620	398696	555530	626718	651367	627863	644730	667904	284873	280951	303481	334294	346896	347826	386836	366245	315836
Wcjp002598	4095704	4248128	4460468	4151423	4125811	4122548	3677759	3651071	4101053	3869191	3804760	3584704	3746617	3729845	3921756	3692391	3569008	3443249
pme0534	14707301	13466111	11469386	8316202	9565616	8116136	8096740	8466257	8190356	33153341	29614978	35033357	22324535	22323035	21833907	17918351	17859705	17142806
pme0193	467884	381739	390317	1076903	907280	984425	683030	521246	682456	131645	109068	123498	322569	298965	358743	205200	239948	223165
mws0248	5810553	4870245	6046800	2771077	3080603	2636052	1841799	2197293	2333287	6004484	7606775	8559808	3756520	5447772	4160394	3625946	2755685	2492760
Wbtp004961	176780	139380	179529	328715	199615	293010	292604	285327	271452	1241184	890712	1351084	920351	2286550	1055460	934589	563148	903002
Wcdp007560	2868879	2862197	3669866	1467053	1420701	1391887	1134255	1037267	1198518	2478157	2753243	2352093	1339727	1364328	1430037	1441181	1291700	1308877
Wasn003821	14686	15299	16644	6553	14326	15476	9305	11845	16646	22521	21009	85030	18188	14321	35800	20332	36287	17485
Zmdn002049	345749	318523	352921	427609	386535	350995	248765	362464	295036	30901	25940	32553	32558	38864	26907	25915	41262	36210
Wmzn000627	1625173	1707927	2639528	1629925	1356087	1316313	1347105	1402535	1192556	1931005	2250330	1633432	1496090	1321640	1513155	1078069	1074747	1233578
pme3311	77745	77752	78898	135281	109772	160815	200411	224993	218094	27316	36071	49578	126092	86872	108246	71988	105351	95413
Zmcn003728	49793	58199	39460	30083	45885	96705	29822	29096	101710	4935	10851	7553	5507	10002	8096	5571	5049	10855
pme3285	93866	108666	96056	104072	114213	249075	161522	90720	79557	6670	3734	10005	5527	12805	10044	6670	14405	15005
Wbsp007290	95367	97476	69835	30066	26436	31681	24513	21903	20638	126285	138011	141164	74390	76126	78228	42721	44185	60109
pme3007	26823	65712	75469	989874	915587	863053	757005	1257715	976894	61455	43785	45770	512563	354173	388295	649108	736369	759470
[truncated: 818 more rows]

## Sheet: Table.S3
Table.S3 Number of module genes
[truncated: 8 more rows]

## Sheet: Table.S4
Table.S4 Physiological index data
[truncated: 19 more rows]

[truncated: 10 more sheets: Table.S5, Table.S6, Table.S7, Table.S8, Table.S9, Table.S10, Table.S11, Table.S12, Table.S13, Table.S14]
